# Supplementary material for: Novel candidate taxa contribute to key metabolic processes in Fennoscandian Shield deep groundwaters
Source: ISME Commun. 2024 Sep 23;4(1):ycae113. doi: 10.1093/ismeco/ycae113 (PMC11484514; doi:10.1093/ismeco/ycae113)
Supplement: Supplementary_Table_S3_ycae113 [file supplementary_table_s3_ycae113.xlsx]

## Sheet: Title
Supplementary Table S3. Coverage of all MAGs in the community metagenome and metatranscriptome along with the contribution of the 112 novel taxa in each of the groundwaters.

## Sheet: log10_TPM_allRep_MetaG
MAGs	AHRL-69.4	AHRL-200.6	AHRL-281.7	AHRL-294.1	AHRL-171.3	AHRL-448.4	AHRL-345.0	OI-366.7	OI-330.5
MEGAHIT-group-1.791	0	2.30791	1.9492	0	0	0	0	0	0
2754412866	3.08639	2.63005	0	2.44991	2.30289	0	0	0	2.38115
Modern_marine.mb.34	0	0	0	2.77065	0	0	0	0	0
MEGAHIT-group-1.525	2.06943	2.92656	0	2.59986	2.49916	1.25555	0	0	0
MEGAHIT-group-0.111	2.87295	0	0	0	0	0	0	0	0
MEGAHIT-group-2.116	0	1.83784	3.36917	2.09996	0	0	0	0	0
MM_PC_MetaG.mb.80	1.60359	3.09716	0	1.69514	2.72327	0	0	0	0
MEGAHIT-group-1.984	2.9517	3.00129	0	2.20108	2.47931	0	1.7618	2.82926	0
MEGAHIT-group-1.33	2.64552	2.46343	0	1.6433	1.44201	0	0	0	0
MEGAHIT-group-1.95	1.7203	2.91374	3.05977	1.35562	3.97294	3.72072	2.14438	2.76449	0
Modern_marine_rock_biofilm.mb.100	0	1.73043	2.00558	2.95877	0	0	0	0	0
KR13_S3.mb.122	0	0	0	0	0	0	0	0	2.45017
MEGAHIT-group-1.324	2.91654	3.09729	0	2.31291	2.74245	2.49303	2.69885	2.38776	2.12696
MEGAHIT-group-1.395	2.03618	3.29529	0	2.92892	2.57321	0	0	0	0
MEGAHIT-group-0.460	3.35975	2.97628	2.28676	1.70986	2.425	3.1136	2.67788	3.00343	3.29725
Modern_marine.mb.316	2.26739	2.92458	2.82687	2.99124	2.4544	0	0	0	0
OS_PC_MetaG.mb.183	2.369	1.47569	2.77851	0	2.86791	3.60804	0	0	2.2675
MEGAHIT-group-0.67	3.32114	1.3378	3.31459	0	0	0	0	0	0
OS_PC_MetaG.mb.24	0	0	0	0	0	4.22677	0	0	0
Modern_marine.mb.284	0	2.2051	0	2.89877	0	1.55307	0	0	2.39156
Modern_marine_glass_biofilm.mb.50	3.62548	3.69216	0	2.47674	2.89389	0	0	2.53815	2.23719
MEGAHIT-group-1.742	0	2.57292	0	2.52473	2.05785	0	0	0	0
KR13_N1.mb.47	2.81263	1.62038	2.77516	1.52197	1.83276	3.27327	3.2437	2.39028	4.09924
MEGAHIT-group-0.15	3.3443	1.13247	0	0	0	0	0	0	0
Modern_marine.mb.206	1.77328	2.50722	2.13504	2.59611	2.84552	0	0	0	0
Old_saline.mb.68	0	0	0	0	4.2216	4.98078	0	0	0
Old_saline.mb.33	0	0	0	0	3.41327	4.03593	0	0	0
Modern_marine.mb.244	0	2.4564	1.79052	2.74892	2.75504	0	0	0	0
Modern_marine.mb.319	2.31399	3.80667	2.75533	3.71268	3.46701	1.30577	0	0	0
MEGAHIT-group-0.607	2.72707	0	0	0	0	0	0	0	0
MEGAHIT-group-1.665	2.89337	2.48806	0	1.56774	0	0	0	0	0
Old_saline.mb.101	0	0	0	0	2.48959	4.10998	0	0	0
MM_PC_MetaG.mb.227	0	0	2.17976	0	3.63944	0	0	1.96033	0
Modern_marine.mb.64	1.75432	1.97534	2.24348	3.07919	0	0	0	0	0
Modern_marine.mb.205	0	0	0	0	3.62762	3.32889	0	2.23542	2.13193
MEGAHIT-group-1.1010	3.13212	3.36722	0	1.98781	2.71553	0	0	2.41259	0
MEGAHIT-group-0.505	2.95851	0	0	0	0	0	0	0	0
MEGAHIT-group-2.120	0	2.75499	4.54301	0	0	0	0	0	1.98846
MEGAHIT-group-1.598	1.73287	2.15989	0	0	2.82985	0	0	0	0
OS_PC_MetaG.mb.53	0	0	0	0	0	2.52613	0	0	0
OS_PC_MetaG.mb.11	0	0	0	0	0	4.10434	0	2.10058	0
MEGAHIT-group-0.706	3.102	3.00109	2.15488	1.56423	2.81179	2.4911	2.40584	1.59919	2.09737
KR13_N2.mb.36	0	3.16966	0	0	0	0	0	0	3.20552
MEGAHIT-group-0.521	3.35016	1.86214	0	0	0	0	0	2.75309	0
MEGAHIT-group-1.137	2.29568	3.1445	0	2.06883	2.48212	0	0	0	0
MEGAHIT-group-3.94	3.00694	3.89671	0	2.51568	3.85772	2.85799	3.73353	0	2.3025
MEGAHIT-group-1.298	0	2.48543	0	1.95294	2.0077	0	0	0	0
MEGAHIT-group-3.49	2.64214	2.78906	0	1.97158	2.36109	3.13326	4.00174	1.97003	3.84682
MEGAHIT-group-1.846	2.61367	2.76648	1.97458	0	0	2.28284	2.38711	0	0
SweH36_LR-mb.45	3.22425	0	0	0	0	0	0	0	0
MEGAHIT-group-1.677	1.43163	2.44272	0	1.48646	2.1317	0	0	0	0
MEGAHIT-group-1.75	2.38492	2.34781	0	1.99916	0	0	0	0	0
MEGAHIT-group-3.3	2.99747	3.28839	3.40259	2.56546	2.62113	3.52754	3.69414	2.4284	2.21778
MM_PC_MetaG.mb.87	1.96052	2.38212	0	1.43438	3.31196	1.50153	0	0	0
MEGAHIT-group-0.314	2.81718	0	0	0	0	0	0	0	0
MEGAHIT-group-0.114	2.53945	0	0	0	0	0	0	0	0
KR13_N1.mb.35	1.95994	0	0	0	0	2.44865	0	1.89922	4.69992
KR13_Ju.mb.43	2.78882	1.91032	0	2.01169	1.63463	1.28929	0	2.3814	3.48547
MEGAHIT-group-1.660	0	2.76481	0	0	1.73737	0	0	0	0
KR13_N2.mb.1	2.44883	1.99931	0	0	2.06924	2.00805	0	2.95942	3.3731
MEGAHIT-group-0.385	2.72831	2.05505	0	0	0	0	0	0	0
MEGAHIT-group-1.37	0	2.45015	0	2.16644	2.70405	0	0	0	0
KR13_N2.mb.106	3.41394	2.59633	2.14686	1.59858	2.16423	2.33084	2.26758	2.63744	3.40642
MEGAHIT-group-0.81	2.90616	1.67496	0	0	0	0	0	0	0
MEGAHIT-group-1.1004	2.62102	2.72306	0	1.65503	0	2.09333	0	0	2.21088
MEGAHIT-group-3.41	0	1.77174	0	1.45648	0	1.8328	3.08493	0	0
MEGAHIT-group-1.210	0	2.92342	0	1.47393	1.9454	0	0	0	0
MEGAHIT-group-1.368	2.73294	2.91679	0	1.86832	2.03323	0	0	0	0
MEGAHIT-group-2.86	0	0	3.64878	0	2.11287	0	0	1.9468	0
MEGAHIT-group-0.496	3.56576	0.9804	0	0	0	0	0	0	0
MEGAHIT-group-1.195	2.04886	2.29348	2.91936	2.06323	1.83671	0	2.5955	0	0
OS_PC_MetaG.mb.54	0	1.65844	2.90234	0	0	3.5711	0	0	0
MEGAHIT-group-0.211	3.31183	0	0	0	0	0	0	0	0
MEGAHIT-group-0.799	2.58303	0	0	0	0	0	0	0	0
Modern_marine_planktonic.mb.16	0	2.0882	0	0	3.93551	0	0	2.04105	0
Modern_marine_planktonic.mb.47	0	0	0	0	3.67984	2.66137	0	0	0
MEGAHIT-group-1.289	2.04112	3.07099	0	2.17865	1.99562	0	0	0	0
MM_PC_MetaG.mb.146	2.53715	3.36349	0	2.65008	2.63201	1.45658	2.72357	2.12636	1.57606
MEGAHIT-group-1.416	2.51002	2.4359	0	1.65869	2.1989	0	0	0	0
MEGAHIT-group-1.471	2.03802	2.49303	0	0	0	0	0	0	0
3300022131	0	0	0	0	2.62705	0	0	0	0
OS_PC_MetaG.mb.176	1.95698	1.39229	0	0	0	3.04971	2.45571	2.04785	0
MEGAHIT-group-1.929	3.31129	2.86911	0	0	2.636	0	0	3.1215	3.34212
MEGAHIT-group-0.480	2.48343	0	0	0	2.17952	0	1.89322	3.15975	0
KR11_N2.mb.10	2.61389	2.54547	0	1.82944	2.23086	0	0	3.76283	3.69151
MEGAHIT-group-0.731	3.63608	2.28349	0	1.59734	2.04245	0	2.17618	2.7993	0
3300022124	0	0	0	0	2.1655	0	0	0	0
OS_PC_MetaG.mb.109	0	0	0	0	0	2.67841	0	0	0
MEGAHIT-group-0.703	3.03689	2.98797	2.26658	1.79216	2.14826	2.47852	2.93622	1.70262	1.77664
MEGAHIT-group-0.151	4.3825	4.99062	2.39216	3.0244	4.45995	2.77558	3.57453	0	0
SweH36_LR-C8967	2.05392	0	0	0	0	0	0	0	0
Modern_marine.mb.22	0	0	0	2.19205	0	0	0	0	0
KR13_S3.mb.30	2.37853	2.37597	0	0	2.05598	0	0	2.1609	3.59774
MEGAHIT-group-0.474	2.7954	1.89426	0	1.61118	2.20201	0	0	0	0
MEGAHIT-group-1.185	1.95773	2.82165	0	0	1.78112	0	0	0	0
KR11_0.1_MetaG.mb.28	3.26765	2.35874	0	0	2.17852	0	0	3.37566	3.36323
OS_PC_MetaG.mb.12	0	0	0	0	0	2.96799	1.98464	0	0
MEGAHIT-group-0.556	2.8877	0	0	0	0	0	0	0	0
OS_PC_MetaG.mb.15	1.62778	1.21952	0	0	0	2.99813	3.33101	0	0
OS_PC_MetaG.mb.195	0	0	0	0	0	3.33893	2.99298	0	0
MEGAHIT-group-0.198	3.21545	2.48743	0	0	0	0	0	0	0
Modern_marine_glass_biofilm.mb.45	2.89642	3.44216	0	2.14997	3.28472	0	2.4156	2.29423	0
MEGAHIT-group-1.761	0	2.31072	0	0	0	0	0	0	0
MEGAHIT-group-1.154	2.16449	3.77478	0	2.48643	2.6987	0	0	0	0
MEGAHIT-group-0.727	2.5395	0	0	0	0	0	0	0	0
MEGAHIT-group-1.1038	0	2.48089	0	1.90523	1.9781	0	0	0	0
MEGAHIT-group-0.549	2.5073	0	0	0	0	0	0	0	0
OS_PC_MetaG.mb.36	0	0	1.97651	0	0	3.33524	0	0	0
OS_PC_MetaG.mb.25	0	0	0	0	0	2.78518	1.88099	0	0
OS_PC_MetaG.mb.118	3.08897	4.05471	2.05298	2.4494	3.02483	2.9748	2.93759	2.50625	2.0381
MEGAHIT-group-0.697	2.50426	0	0	0	0	0	0	0	0
MEGAHIT-group-1.237	2.97864	2.64508	0	2.22454	2.83097	0	2.53427	2.90003	0
MEGAHIT-group-1.971	0	2.24445	0	2.35583	2.63261	0	0	0	0
MEGAHIT-group-0.479	3.20753	1.5608	0	0	0	0	0	0	1.792
KR13_N2.mb.48	0	0	0	0	0	0	0	1.97103	3.44044
MEGAHIT-group-0.291	3.37786	3.49182	3.03942	2.42967	2.99055	3.23739	4.28503	2.08674	0
MEGAHIT-group-0.115	3.11571	1.61311	0	0	0	0	0	0	0
MEGAHIT-group-1.157	0	2.26325	0	2.03771	0	0	0	0	0
MEGAHIT-group-0.230	3.04809	0	0	0	0	0	0	0	0
MEGAHIT-group-0.708	3.15951	0	0	0	0	0	0	0	0
MEGAHIT-group-2.91	2.30373	1.71129	3.92378	0	0	0	0	0	0
MEGAHIT-group-1.927	0	2.58931	0	1.81067	0	0	0	0	0
Modern_marine_rock_biofilm.mb.55	0	0	0	5.16362	0	0	0	0	0
MM_PW_MetaG.mb.12	2.30888	0	0	0	3.4795	2.355	0	1.69479	2.00345
Modern_marine.mb.238	3.05357	2.96306	0	2.53751	2.891	0	1.88495	0	0
MEGAHIT-group-0.570	3.18284	0	0	0	0	0	0	0	0
MEGAHIT-group-0.541	2.62929	0	0	0	0	0	0	0	0
MEGAHIT-group-1.487	1.64602	3.5794	0	2.70002	3.18241	0	0	0	0
Modern_marine_planktonic.mb.43	0	1.27932	0	0	3.97454	3.40305	0	0	0
KR13_S3.mb.41	1.8623	1.3595	0	0	0	0	0	2.93867	4.24721
Old_saline.mb.82	0	0	0	2.14779	3.08338	0	1.83333	0	0
MEGAHIT-group-1.726	0	2.91456	0	1.92465	3.09364	0	0	0	0
KR46_M_MetaG.mb.2	0	1.53288	2.39734	0	0	2.50111	0	2.27052	0
OS_PC_MetaG.mb.166	2.4249	2.47938	2.11527	1.97075	2.96137	2.86227	2.84776	2.24108	0
MEGAHIT-group-1.835	2.51542	2.61858	0	1.32541	2.82222	0	0	0	0
MEGAHIT-group-1.24	0	2.5764	0	2.50786	2.28353	0	0	0	0
3300022134	0	0	0	0	3.01004	2.2691	1.9592	3.29037	2.15476
KR11_0.1_MetaG.mb.114	0	1.23169	0	0	0	0	0	3.49678	1.98659
KR13_Ju.mb.40	2.09245	0	0	0	0	0	0	1.78792	4.57469
KR11_Ju.mb.3	0	0	0	0	0	0	0	3.14494	1.76889
MEGAHIT-group-0.239	3.32676	2.46287	0	2.00521	1.91466	2.92244	2.39997	0	0
MEGAHIT-group-0.565	2.82819	2.11542	0	0	1.99694	0	0	1.97532	0
Modern_marine_rock_biofilm.mb.20	0	0	0	3.78644	0	0	0	0	0
MEGAHIT-group-1.695	2.64708	3.0279	0	1.83991	2.44447	0	0	0	0
MEGAHIT-group-2.14	0	1.95254	4.4646	1.78178	1.8018	0	0	0	0
MEGAHIT-group-0.826	3.47836	2.94942	0	2.13923	2.52919	0	1.99054	2.38605	0
MEGAHIT-group-0.802	3.67847	1.30601	0	0	0	0	0	0	0
MEGAHIT-group-1.680	2.63426	2.49416	0	1.8378	2.55417	0	0	0	0
Modern_marine.mb.309	2.13114	2.06239	0	3.34236	2.39662	0	0	0	0
MEGAHIT-group-1.73	3.28016	2.86157	0	2.00658	2.22041	0	0	2.34314	0
MEGAHIT-group-0.689	3.12744	0	0	0	0	0	0	0	0
MM_PC_MetaG.mb.12	2.04243	2.45563	3.50657	2.03457	3.34162	0	0	0	0
MM_PC_MetaG.mb.222	0	0	0	0	3.20798	0	0	0	0
MEGAHIT-group-1.630	2.32959	3.16019	0	2.2004	2.39462	0	0	0	0
MEGAHIT-group-0.194	3.45333	2.05048	0	0	0	0	0	0	0
MEGAHIT-group-3.22	2.50332	2.79974	2.49984	2.23636	2.75018	3.99199	3.40756	2.49498	0
MEGAHIT-group-0.389	3.24268	2.81117	0	1.63316	0	0	0	1.56323	0
MEGAHIT-group-1.319	0	2.41435	0	0	0	0	0	0	0
MEGAHIT-group-3.13	0	1.62687	0	0	1.57176	0	3.11061	0	0
MM_PW_MetaG.mb.44	0	1.1812	2.1718	0	3.53386	0	0	0	0
MEGAHIT-group-1.727	2.63348	3.15081	0	0	2.71871	0	0	2.09263	0
SweH36_LR-C5392	3.8685	2.79236	0	1.99836	2.17657	0	0	2.32726	0
MEGAHIT-group-0.649	2.54983	0	0	0	0	0	0	0	0
MEGAHIT-group-0.500	2.82164	1.89273	0	0	0	0	0	0	0
MEGAHIT-group-1.454	0	2.68143	3.18105	0	1.95797	2.64951	2.03173	0	2.57052
Modern_marine.mb.125	0	0	0	2.55009	0	0	0	0	0
MEGAHIT-group-1.169	0	2.51539	3.59469	0	0	2.46925	0	2.35326	0
MM_PC_MetaG.mb.124	0	0	0	0	2.79145	0	0	0	0
MEGAHIT-group-0.837	3.28981	2.82106	1.86322	1.58281	0	0	0	1.80154	1.82027
MM_PC_MetaG.mb.90	0	0	0	0	2.62323	0	2.08584	2.23221	1.98871
Modern_marine.mb.300	3.76091	3.94048	0	2.31382	2.84937	2.3866	2.64612	1.93262	0
MM_PC_MetaG.mb.118	0	2.55331	2.60612	2.75711	3.0547	0	0	0	0
MEGAHIT-group-1.272	1.77164	2.52635	0	1.66656	1.79558	0	0	0	0
Modern_marine.mb.227	2.40806	3.09038	2.34061	2.50977	3.41364	1.38457	2.39292	0	0
SweH36_LR-mb.237	3.4648	1.38672	0	0	0	0	0	0	0
MEGAHIT-group-0.582	2.69717	0	0	0	0	0	0	0	0
MEGAHIT-group-1.422	3.34125	3.35006	0	2.13666	2.37677	0	0	1.92301	1.96086
KR11_N3.mb.40	2.52456	3.39213	0	2.00646	2.67486	0	0	3.95489	4.2319
Modern_marine.mb.231	0	0	0	2.32587	0	0	0	0	0
OS_PC_MetaG.mb.106	3.74748	3.0495	0	1.69089	2.60824	3.21564	3.04285	2.57232	1.82512
MEGAHIT-group-1.353	1.53617	3.14023	0	1.51878	1.9802	1.94599	3.22353	1.5324	1.76204
KR13_S3.mb.135	2.28962	2.74072	0	0	2.73116	0	0	2.48382	3.42989
MM_PC_MetaG.mb.188	3.34943	3.43193	0	2.32492	2.75735	0	2.69675	2.63833	0
1208274	0	1.55194	0	0	2.0381	0	0	2.62156	2.45473
MEGAHIT-group-1.248	1.32589	3.18696	0	0	2.20019	0	1.72186	0	0
MEGAHIT-group-1.554	2.35103	2.29617	0	1.63581	0	0	0	0	0
MEGAHIT-group-0.611	2.80685	0	0	0	0	0	0	0	0
OS_PC_MetaG.mb.78	2.20507	1.91155	0	1.45213	0	2.75008	3.85581	0	2.99122
SweH36_LR-mb.439	3.49822	2.15774	0	0	0	0	2.02324	2.10197	0
SweH36_LR-mb.612	3.88038	2.8114	0	2.08241	2.31817	2.40764	2.67339	2.15628	0
MEGAHIT-group-0.204	2.51824	0	0	0	0	0	0	0	0
SweH36_LR-mb.386	3.57461	2.58833	0	2.44097	2.40622	0	2.66402	2.46796	0
MEGAHIT-group-0.561	3.29769	2.65253	0	1.71706	1.90945	0	0	2.55343	0
MEGAHIT-group-1.658	2.06049	3.29225	0	0	0	0	0	1.91118	3.2508
MEGAHIT-group-0.811	2.89689	0	0	0	0	0	0	0	0
MM_PC_MetaG.mb.189	2.08583	2.27075	0	1.5729	2.88737	0	0	1.71854	0
MEGAHIT-group-0.714	2.76113	0	0	0	0	0	0	0	0
MEGAHIT-group-1.64	0	2.38571	0	0	2.1123	0	0	2.19032	0
MEGAHIT-group-1.245	0	2.54028	0	1.47776	0	0	0	0	0
MEGAHIT-group-0.97	2.68815	0	0	0	0	0	0	0	0
MEGAHIT-group-3.76	3.34457	3.06693	0	0	0	2.60374	4.02934	0	0
Modern_marine.mb.20	2.7085	2.54922	0	3.39712	2.02781	0	0	0	0
Modern_marine.mb.67	1.6599	2.76675	0	3.12882	2.45826	0	0	0	0
OS_PC_MetaG.mb.161	0	2.16657	0	2.37045	2.03111	2.6056	0	1.84815	0
MEGAHIT-group-1.614	1.94566	3.13634	0	1.92043	0	0	0	0	0
Modern_marine.mb.62	0	2.21645	0	2.90933	0	0	3.72917	0	0
SweH36_LR-mb.556	3.55579	1.81484	0	0	0	0	0	0	0
MM_PC_MetaG.mb.27	0	1.59317	0	3.57422	3.16308	1.86399	0	0	0
MEGAHIT-group-2.101	2.34408	3.38596	3.27057	2.13415	3.2511	2.61615	2.59111	1.96991	0
MM_PC_MetaG.mb.97	2.5991	2.71441	0	1.98382	2.80844	2.85555	0	0	0
MEGAHIT-group-1.322	0	2.59196	0	0	0	0	0	0	0
Modern_marine.mb.121	0	0	0	4.00974	2.77206	0	0	0	0
MEGAHIT-group-0.686	2.67838	1.33654	0	0	0	0	0	1.8456	1.67717
OSL_B.mb.4	2.34262	1.95583	2.96748	0	1.73618	4.5486	3.03449	1.7905	2.22601
MM_PC_MetaG.mb.19	0	0	0	1.14305	2.6308	0	0	0	0
KR13_S3.mb.101	0	1.35316	2.11492	0	2.77929	2.59787	0	2.90573	2.64685
MEGAHIT-group-1.251	0	2.28926	0	1.4134	0	0	0	0	0
OSS_B.mb.27	0	0	0	0	3.27918	4.02353	0	0	0
Modern_marine.mb.161	2.66392	2.18143	0	2.64216	1.56326	0	0	0	0
MEGAHIT-group-0.746	3.13142	1.83688	0	0	0	0	0	0	0
MM_PW_MetaG.mb.22	0	0	0	0	3.4187	0	0	0	0
3300022132	1.78503	0	0	0	1.97763	0	0	0	0
Undefined_mixed_planktonic.mb.42	0	0	0	0	0	3.34733	0	0	0
MEGAHIT-group-0.471	3.14242	3.21838	2.57529	1.76179	2.85762	3.09703	3.51341	2.72915	3.86366
MEGAHIT-group-2.75	0	0	3.32152	0	0	0	0	0	0
SweH36_LR-mb.135	3.40407	2.20959	0	0	0	0	0	2.23737	0
MEGAHIT-group-2.112	0	0	4.11703	2.10647	0	0	0	2.82291	0
OSL_A.mb.17	2.44588	2.30303	0	0	0	3.45721	2.83664	2.35962	0
MEGAHIT-group-0.413	2.9846	0	0	0	0	0	0	0	0
SAG.0272B7.S7	3.87187	3.7353	4.42461	3.81009	3.11303	3.74444	4.25193	0	0
MEGAHIT-group-1.183	2.13916	2.46831	0	0	1.69895	0	0	0	0
MEGAHIT-group-1.256	2.36795	2.82745	0	2.91061	2.38268	0.965755	0	0	0
KR11_N3.mb.12	0	0	0	0	0	0	0	4.30814	2.06573
MEGAHIT-group-0.602	3.14654	2.53068	2.09175	1.7717	0	0	0	2.20258	2.09081
MEGAHIT-group-1.596	0	2.11354	2.87311	0	2.47887	2.61624	0	0	0
MEGAHIT-group-1.93	2.75753	2.36456	0	0	2.3961	0	0	0	0
s-sag5.2	0	0	0	0	0	3.35876	3.71256	1.63931	0
MEGAHIT-group-1.391	2.27682	2.77761	0	1.46096	2.34187	0	0	0	0
MEGAHIT-group-0.510	3.3413	1.01608	0	0	0	0	0	0	0
MEGAHIT-group-0.155	3.0057	2.01207	0	0	0	0	0	0	0
OS_PC_MetaG.mb.139	1.92698	2.15089	0	0	2.87176	3.15864	3.3293	0	0
MEGAHIT-group-0.625	2.62186	1.24593	0	0	0	0	0	0	0
MEGAHIT-group-1.626	0	2.80357	0	2.06873	2.0105	0	0	0	0
MM_PC_MetaG.mb.204	0	2.07704	0	1.90707	2.5933	3.26573	3.65505	0	0
3300022109	3.48398	3.20292	0	2.04474	2.61085	0	2.33219	0	0
MEGAHIT-group-1.60	0	2.76547	0	1.98341	1.86108	0	0	0	0
MM_PC_MetaG.mb.225	0	1.55204	0	0	2.95066	0	0	0	0
MEGAHIT-group-1.828	0	2.42667	0	1.38756	0	0	0	0	0
Modern_marine_planktonic.mb.72	0	0	0	0	4.00121	3.11226	0	0	0
MEGAHIT-group-1.15	0	2.25126	0	1.82158	2.95293	0	0	0	0
MEGAHIT-group-0.557	2.83481	2.95392	0	2.89521	1.61799	0	0	0	0
MEGAHIT-group-1.1021	0	2.51023	2.17197	2.42388	0	0	0	0	0
Modern_marine.mb.212	0	2.40628	2.8078	2.80888	0	0	0	0	0
MEGAHIT-group-1.370	1.85617	3.65999	4.40602	0	0	2.40962	0	0	0
MM_PC_MetaG.mb.123	0	0	0	0	2.89377	0	0	0	0
MEGAHIT-group-3.92	1.64952	3.05897	0	0	1.84019	1.83859	2.8909	2.33716	2.20709
MM_PW_MetaG.mb.47	0	0	0	0	3.68225	0	0	0	0
MEGAHIT-group-1.344	2.17974	2.63475	0	0	2.72278	0	0	0	0
MEGAHIT-group-3.85	3.31535	2.7143	3.25318	0	2.48553	3.73155	3.45617	2.58867	3.77055
KR11_0.1_MetaG.mb.84	3.0805	2.52671	0	0	0	0	0	3.37676	3.49014
1208238	3.11145	2.44164	0	0	0	0	0	2.433	2.45167
MEGAHIT-group-1.307	3.64613	2.84482	0	1.91714	1.79309	0	0	0	0
MEGAHIT-group-1.177	2.36717	2.93849	0	1.70749	0	0	0	0	0
KR11_0.1_MetaG.mb.55	3.18871	3.33282	0	2.55282	2.01658	2.05871	1.83581	3.077	3.12037
MEGAHIT-group-0.801	3.2791	2.133	0	0	0	0	0	0	0
KR13_S3.mb.94	0	0	0	0	0	0	0	1.75104	2.61952
MEGAHIT-group-1.182	1.99637	2.89137	0	1.67065	2.29076	0	0	1.78041	0
MM_PC_MetaG.mb.39	0	0	0	0	3.47644	0	0	0	0
Modern_marine.mb.217	2.74194	3.57158	2.32576	3.85257	3.02835	2.33894	2.54295	0	0
KR11_S3.mb.53	0	1.41515	2.51274	0	1.92691	2.83517	0	3.91638	2.45977
MEGAHIT-group-1.134	2.80895	4.10327	0	0	0	0	0	0	0
MEGAHIT-group-0.17	2.84016	0	0	0	0	0	0	0	0
MEGAHIT-group-1.7	0	2.55423	0	1.35934	0	0	0	0	0
Modern_marine.mb.199	0	0	0	3.01977	0	0	0	0	0
MEGAHIT-group-0.359	2.87322	0	0	0	0	2.20843	0	0	0
Undefined_mixed_planktonic.mb.19	4.47269	4.2669	3.83149	2.47683	2.59756	2.92795	2.96369	3.10764	2.89734
Modern_marine.mb.194	0	0	0	2.71603	0	0	0	0	0
Modern_marine_planktonic.mb.20	0	0	0	0	4.02578	0	0	0	0
MEGAHIT-group-0.701	3.37533	4.12398	0	2.36084	2.29225	0	2.08481	0	0
SAG.0273B11.S18	3.2669	2.71394	0	0	3.08088	2.99676	2.42519	2.1891	1.92053
MEGAHIT-group-1.785	0	2.43511	3.2232	1.72166	0	0	0	0	0
SweH36_LR-mb.240	2.97316	0	0	0	0	0	0	0	2.11699
MM_PC_MetaG.mb.245	2.30369	2.90026	3.20932	1.71695	3.6248	2.26597	0	0	0
MM_PC_MetaG.mb.5	0	0	0	0	3.06217	0	0	0	0
Modern_marine_rock_biofilm.mb.12	0	0	0	2.77345	0	0	0	0	0
MEGAHIT-group-1.892	0	2.46618	0	1.50503	1.98304	0	0	0	0
3300022138	0	0	0	0	2.65919	0	0	0	2.56635
MEGAHIT-group-0.224	2.99115	0	0	0	0	0	0	0	0
OS_PC_MetaG.mb.169	3.11304	2.18271	2.55731	1.6484	2.211	3.87122	2.67166	2.06506	3.27067
MEGAHIT-group-0.789	2.90727	3.71559	0	4.27885	3.64313	3.09798	2.63325	0	0
OS_PC_MetaG.mb.22	1.85061	1.87329	0	1.29882	0	2.56683	1.75008	3.09751	4.55431
MEGAHIT-group-0.296	2.82222	0	0	0	0	0	0	0	0
OS_PC_MetaG.mb.152	2.22818	2.76201	0	1.69015	2.41466	3.70727	2.82026	0	0
MEGAHIT-group-0.386	2.57693	0	0	0	0	0	0	0	0
KR13_N2.mb.99	0	0	2.1901	0	3.02665	2.38684	2.78954	0	3.40978
MEGAHIT-group-0.419	2.46569	0	0	0	0	0	0	0	3.27322
MEGAHIT-group-0.91	3.56734	2.29509	0	1.62311	0	0	0	2.08361	0
MEGAHIT-group-0.401	2.74096	0	0	0	0	0	0	0	0
Modern_marine_rock_biofilm.mb.15	0	0	0	3.16959	0	0	0	0	0
MM_PC_MetaG.mb.70	0	0	2.17986	0	2.91071	0	0	0	0
KR13_N1.mb.39	3.52799	1.68564	0	1.74614	1.75542	0	0	0	3.55063
Modern_marine.mb.36	2.07675	3.01543	3.03077	3.08362	2.14259	3.46467	3.30413	0	0
OSL_A.mb.29	2.15517	1.71502	0	0	0	3.63515	3.88069	0	0
Modern_marine.mb.172	0	0	0	2.83321	0	0	0	0	0
MEGAHIT-group-0.236	2.61007	0	0	0	0	0	0	0	0
MEGAHIT-group-1.696	2.3425	2.39171	0	1.67132	1.87972	0	0	0	0
KR11_N3.mb.24	0	0	0	0	0	0	0	3.56554	1.5802
MEGAHIT-group-0.861	3.17097	2.29377	0	1.46794	1.96739	0	0	0	0
2814122944	0	0	0	0	0	0	0	0	2.79478
KR11_S3.mb.25	0	0	0	0	2.68075	1.20112	1.75687	3.33115	2.53908
MEGAHIT-group-1.657	1.93569	2.78802	0	2.3752	1.90758	0.897732	0	0	0
MM_PC_MetaG.mb.148	2.38495	3.31925	3.01078	2.64363	3.23269	1.83181	0	2.12184	3.01567
MEGAHIT-group-0.123	2.79941	0	0	0	0	0	0	0	0
MEGAHIT-group-1.568	2.4668	3.0385	0	2.04128	0	0	0	0	0
MMS_A.mb.13	0	0	0	0	4.38268	4.31281	0	0	0
MEGAHIT-group-0.851	2.66768	0	0	0	0	0	0	0	0
Modern_marine_rock_biofilm.mb.29	3.16002	1.56437	0	3.04451	0	0	0	0	0
MEGAHIT-group-1.410	0	2.4058	2.95765	2.79924	2.21105	1.51882	2.7661	0	2.36061
MEGAHIT-group-0.189	3.08619	1.34529	0	1.64866	0	0	0	0	0
MEGAHIT-group-1.168	1.61661	2.9481	0	1.90073	0	0	0	0	0
Modern_marine.mb.222	0	1.96826	0	2.93088	0	0	0	0	0
MM_PC_MetaG.mb.88	1.90873	2.43735	0	1.49029	3.13459	0	0	0	0
MEGAHIT-group-1.845	2.20274	3.60476	0	2.63588	2.92906	0	0	0	0
MEGAHIT-group-0.16	3.54765	3.2841	2.42569	2.75684	0	2.15699	0	0	0
SweH36_LR-mb.607	2.74997	0	0	0	0	0	0	0	0
MEGAHIT-group-0.7	3.0918	1.1559	0	0	0	0	0	0	0
Old_saline_planktonic.mb.112	0	1.46526	2.15793	0	3.05193	4.23097	0	2.62438	2.16556
MEGAHIT-group-1.377	2.47754	2.51567	0	1.59197	0	0	0	0	0
MEGAHIT-group-1.962	0	2.20981	0	2.31338	2.1875	0	0	0	0
MM_PC_MetaG.mb.44	2.18238	3.68915	3.16358	2.72648	2.42233	2.41625	2.61576	2.03377	0
MEGAHIT-group-1.155	0	2.2387	0	2.17762	0	0	0	0	0
MEGAHIT-group-0.426	2.83262	0	0	0	0	0	0	0	0
MEGAHIT-group-1.433	2.40369	3.56295	0	2.49595	2.61388	1.76191	0	0	0
MEGAHIT-group-1.53	0	2.39254	1.85997	2.72812	2.08283	2.69892	0	0	0
MEGAHIT-group-2.141	0	1.23951	3.69796	2.08508	0	0	0	0	0
KR11_0.1_MetaG.mb.112	0	2.17082	0	1.48735	2.27243	1.24257	0	2.70042	2.15587
KR11_S2_MetaG.mb.7	1.70358	0	0	2.18776	0	0	0	4.49384	4.01503
MEGAHIT-group-0.594	2.54149	0	0	0	0	0	0	0	0
Modern_marine.mb.87	0	1.7889	0	2.77475	0	0	0	0	1.61594
Modern_marine_rock_biofilm.mb.30	0	0	0	3.26843	0	0	0	0	0
MEGAHIT-group-1.281	2.55962	3.06777	0	2.35831	2.78656	0	0	2.19581	0
2756170436	0	1.1594	0	0	0	0	0	0	0
MEGAHIT-group-0.667	3.53554	1.68398	0	0	0	0	0	0	0
MEGAHIT-group-0.687	3.08401	1.65374	0	0	0	0	0	0	0
Modern_marine_planktonic.mb.65	0	0	0	0	3.46454	0	0	0	0
MEGAHIT-group-1.1036	0	2.57345	0	2.61709	2.60419	0	0	0	0
MEGAHIT-group-1.69	0	2.93142	0	2.21037	2.97217	0	0	0	0
Old_saline_glass_biofilm.mb.4	1.69712	0	2.61377	0	0	2.8118	0	0	1.96344
MEGAHIT-group-1.52	3.02224	3.14692	0	2.20065	2.6966	0	0	2.26491	0
MEGAHIT-group-1.573	2.27405	3.4664	0	1.64258	2.25567	0	0	0	0
MEGAHIT-group-1.82	1.73457	2.56216	0	0	1.94037	0	0	0	0
MEGAHIT-group-1.882	0	2.54005	0	0	0	0	0	0	0
MEGAHIT-group-0.269	2.80832	0	0	0	0	0	0	0	0
MEGAHIT-group-0.40	2.68964	2.37973	0	0	1.81813	0	0	0	2.00487
KR11_0.1_MetaG.mb.105	2.17295	1.86422	0	0	0	0	0	2.68982	0
MEGAHIT-group-0.289	2.57454	1.80682	1.91437	1.30757	0	0	2.61263	0	0
MEGAHIT-group-1.172	0	2.41468	2.6494	0	2.36268	0	0	0	0
MEGAHIT-group-1.85	0	2.34002	0	1.75939	0	0	0	0	0
MEGAHIT-group-1.923	2.64396	2.58489	2.84872	1.72336	2.62583	0	2.27333	0	0
SweH36_LR-mb.591	3.34338	2.80497	0	1.99476	2.53752	1.92538	2.19599	0	0
MEGAHIT-group-1.1014	3.78807	3.19337	0	0	2.71614	0	0	0	0
MEGAHIT-group-2.94	0	1.95095	3.02707	1.45867	2.02513	0	0	0	0
Modern_marine.mb.129	0	1.52407	0	3.61626	0	0	0	0	0
MEGAHIT-group-0.348	3.63438	1.87136	0	0	0	0	0	0	0
MEGAHIT-group-0.89	3.02062	1.38025	0	0	0	0	0	0	0
OS_PC_MetaG.mb.179	0	0	2.24955	0	2.23199	2.70114	0	0	0
MEGAHIT-group-1.372	1.95067	3.34956	0	1.41244	2.15959	0	0	0	0
OS_PC_MetaG.mb.39	2.01533	2.45595	0	2.33056	1.89454	2.96444	2.23002	2.43966	0
MEGAHIT-group-1.1003	2.24258	2.98195	0	2.1501	2.63439	0	0	0	1.83382
Modern_marine.mb.233	2.18348	0	0	2.72848	0	0	0	0	0
MEGAHIT-group-1.842	1.8698	3.62779	0	2.48914	1.5266	0	2.03739	0	0
KR11_Ju.mb.9	0	0	0	0	0	0	0	3.12113	0
OS_PC_MetaG.mb.42	2.28524	2.01205	0	0	0	3.18547	2.41325	2.16291	0
MEGAHIT-group-0.717	2.66296	0	0	0	0	0	0	0	0
MEGAHIT-group-1.142	1.22975	3.10642	0	1.65908	2.396	0	0	0	0
MEGAHIT-group-1.118	1.54617	2.80216	1.96899	1.78102	1.52651	0	0	0	0
MEGAHIT-group-0.66	3.01888	0	0	0	0	0	0	0	0
MEGAHIT-group-0.225	4.13464	2.19369	0	0	0	0	0	2.27588	2.13419
MEGAHIT-group-0.552	2.48714	0	0	0	0	0	0	0	0
MEGAHIT-group-0.258	3.31841	1.28178	0	1.6318	0	0	0	0	0
Old_saline.mb.12	0	0	0	0	0	3.97904	0	2.38594	2.63467
MEGAHIT-group-1.566	0	2.29802	0	1.322	2.53629	0	0	0	0
MEGAHIT-group-3.113	1.91907	1.75918	3.67415	1.94879	3.07008	2.4859	3.96441	1.84772	2.02487
MEGAHIT-group-0.671	2.768	0	0	0	0	0	0	0	0
MEGAHIT-group-1.14	0	2.85865	0	1.39455	0	0	0	0	0
MEGAHIT-group-1.473	0	2.63089	0	0	2.13734	0	2.05495	0	0
2756170422	0	0	0	0	1.95782	0	2.1488	0	0
MMS_A.mb.33	0	0	0	0	5.01659	2.92641	0	0	2.18832
Old_saline_glass_biofilm.mb.5	1.87637	0	0	0	2.88064	0	0	2.36947	0
SweH36_LR-mb.603	3.56609	2.0897	0	0	0	0	0	2.4146	0
MEGAHIT-group-0.502	2.51204	0	0	0	0	0	0	0	0
KR13_S3.mb.1	2.44633	2.65862	0	1.99564	2.89767	0	0	0	3.3019
MM_PC_MetaG.mb.172	0	0	0	0	3.63907	0	0	0	0
MEGAHIT-group-0.834	3.05936	0	0	0	0	0	0	0	1.91494
SweH36_LR-mb.608	3.99044	1.87996	0	0	1.99796	1.60105	0	2.48127	0
MEGAHIT-group-2.107	0	0	3.05718	0	0	0	0	0	0
MM_PC_MetaG.mb.37	0	0	0	0	3.11616	0	0	0	0
KR13_N1.mb.60	1.7123	0	0	0	0	0	0	0	3.09742
OS_PC_MetaG.mb.31	2.63455	3.02242	2.06422	1.89484	2.48495	2.78882	2.67747	0	0
MEGAHIT-group-3.64	3.01636	2.50956	0	2.1475	2.49832	3.06273	3.1189	2.66673	2.2845
MEGAHIT-group-2.35	0	0	3.0992	0	0	0	0	0	0
MEGAHIT-group-1.104	2.35757	2.88361	0	2.33803	2.28477	2.01421	0	0	0
MEGAHIT-group-0.292	3.37252	3.23069	2.35802	1.80512	2.47308	1.90661	3.04059	2.2779	2.26037
MEGAHIT-group-1.946	1.84765	2.31939	0	1.40315	0	0	0	0	0
MEGAHIT-group-2.34	1.77681	1.93338	3.26519	1.71469	1.92433	0	0	0	2.43966
MEGAHIT-group-0.771	2.8311	2.26151	0	0	0	0	0	0	0
SweH36_LR-mb.402	3.58664	2.33582	0	1.60535	2.65683	0	2.30491	2.00417	0
MEGAHIT-group-2.20	0	0	3.10668	2.34472	0	0	0	0	0
MEGAHIT-group-0.768	2.79582	0	0	0	0	0	0	0	0
MM_PC_MetaG.mb.136	0	0	0	0	3.12739	1.94478	0	2.07806	0
2756170410	0	1.61411	3.1187	0	0	3.18635	0	0	2.17492
MEGAHIT-group-1.735	1.75888	3.30494	0	1.45564	2.14663	0	0	0	0
MEGAHIT-group-3.139	2.81248	2.09117	0	2.0472	1.73276	2.00494	2.97903	2.32657	3.07632
KR13_N2.mb.31	3.08822	2.73288	2.26009	1.44904	2.17471	2.80685	2.38746	2.71329	3.78365
MEGAHIT-group-2.40	2.03622	1.49748	3.48496	2.18415	1.63902	0	0	0	0
MEGAHIT-group-3.82	0	0	2.95451	0	1.843	2.60431	3.13247	2.1141	0
MEGAHIT-group-3.47	2.25029	2.19976	0	1.69977	1.99894	0	2.98043	1.78772	0
MEGAHIT-group-0.51	3.63032	1.71474	0	0	0	0	0	0	0
Old_saline_planktonic.mb.34	0	1.65781	2.40648	0	3.21213	3.40704	0	0	0
OS_PC_MetaG.mb.132	2.64345	2.72713	0	1.97244	3.28459	2.76607	0	1.80772	0
Old_saline_planktonic.mb.35	0	2.32405	2.87333	1.63003	0	3.84451	3.10537	0	1.68149
MEGAHIT-group-1.958	2.19163	2.55091	0	0	1.97335	0	0	0	0
MEGAHIT-group-1.694	0	2.27853	0	0	0	2.06584	0	0	0
Modern_marine.mb.166	2.62274	2.90938	0	3.50363	0	1.11849	0	2.12337	2.62071
MEGAHIT-group-1.445	2.31063	3.27509	0	2.49267	2.41496	0	0	2.00176	0
MEGAHIT-group-0.533	2.99506	0	0	0	0	0	0	0	0
KR13_Ju.mb.32	0	1.20004	2.2355	0	2.74577	2.43094	0	2.08102	3.56745
KR11_N2.mb.4	0	1.92311	0	0	2.03756	0	0	3.50307	1.86071
MEGAHIT-group-1.912	0	2.47479	0	1.56414	1.88729	0	0	0	0
MEGAHIT-group-0.246	3.62871	1.86546	0	0	0	0	0	0	0
Modern_marine.mb.211	0	1.85205	0	2.62891	0	0	0	0	0
KR13_N2.mb.116	2.50611	0	0	0	2.86017	0	0	0	3.32859
KR11_0.1_MetaG.mb.41	2.23662	2.3806	0	1.85178	2.22356	0	0	3.16934	3.03464
MEGAHIT-group-1.917	2.21076	3.24024	0	1.87573	2.40348	0	0	0	0
SweH36_LR-mb.599	3.39173	2.68191	0	1.87526	2.5885	0	2.59278	2.05754	0
MEGAHIT-group-0.70	2.96704	1.89632	0	1.59545	1.64506	0	0	1.81951	1.85674
MEGAHIT-group-0.177	3.06447	0	0	0	0	0	0	0	0
MEGAHIT-group-1.70	1.56047	2.71754	0	0	2.25016	0	0	0	0
MEGAHIT-group-0.632	3.51569	3.24192	0	2.70044	2.05239	0	1.92327	2.6136	0
MEGAHIT-group-1.80	2.39281	3.37631	2.94838	2.18204	2.85721	1.83267	3.10512	2.12143	0
MEGAHIT-group-0.29	2.84266	0	0	0	0	0	0	0	0
MEGAHIT-group-1.947	0	2.87362	0	1.67394	1.97217	0	0	0	0
MMS_B.mb.28	0	3.65708	0	0	4.13923	3.48467	2.29679	0	0
MEGAHIT-group-2.27	0	0	3.86862	0	0	3.66748	0	0	0
MEGAHIT-group-0.784	2.76819	0	0	0	0	0	0	0	0
MEGAHIT-group-1.615	1.8975	3.18244	0	2.76463	2.00568	0	0	0	0
MEGAHIT-group-0.456	4.33294	2.55503	0	0	0	0	0	0	0
MEGAHIT-group-0.710	3.10574	0	0	0	0	0	0	0	0
Modern_marine.mb.162	0	1.85367	0	2.53548	2.65838	0	0	0	0
Undefined_mixed_planktonic.mb.35	3.44649	3.92567	2.08106	2.83658	2.97216	2.5457	3.08687	2.79047	0
MEGAHIT-group-0.817	2.59301	0	0	0	0	0	0	0	0
OS_PC_MetaG.mb.128	2.19743	1.6106	2.2928	2.02163	1.61933	2.59709	2.13314	0	0
KR11_0.1_MetaG.mb.47	4.49674	4.20999	3.53954	2.51649	2.7772	3.21386	3.92008	3.44119	3.1737
Old_saline_planktonic.mb.52	2.88393	3.24524	2.94082	1.90037	3.18016	3.52408	4.33178	3.15446	4.18778
MEGAHIT-group-0.522	2.9176	0	0	0	0	0	0	0	0
MEGAHIT-group-1.331	0	2.24752	0	0	0	0	0	0	0
MEGAHIT-group-1.290	0	2.33327	0	1.76324	0	0	0	0	0
MM_PC_MetaG.mb.192	0	0	0	0	3.68485	1.02397	0	0	0
MM_PC_MetaG.mb.53	1.89277	0	0	0	2.84495	0	0	2.12684	0
MM_PC_MetaG.mb.18	0	0	0	0	3.53317	0	2.30096	0	0
MEGAHIT-group-0.231	2.49014	0	0	0	0	0	0	0	0
MEGAHIT-group-1.1035	0	2.09993	0	2.51795	0	0	0	0	0
MM_PC_MetaG.mb.171	0	2.29813	0	2.09492	3.1496	0	0	0	0
SweH36_LR-mb.52	2.33927	0	0	0	0	0	0	0	0
MEGAHIT-group-1.191	1.60994	2.68438	0	2.40146	2.62039	0	0	0	0
MEGAHIT-group-0.550	2.98319	2.46461	0	1.7913	2.53978	0	0	3.90277	4.08507
Modern_marine_rock_biofilm.mb.87	0	0	0	3.29892	0	0	0	0	0
MEGAHIT-group-1.981	0	2.68521	2.49761	1.9132	2.40194	0	0	0	0
MEGAHIT-group-1.787	2.30795	2.5765	0	1.65349	1.62548	0	0	0	0
MEGAHIT-group-0.157	3.4117	1.94927	0	0	2.24264	0	0	2.4223	0
MEGAHIT-group-0.229	2.74506	0	0	2.08999	0	0	0	0	0
OS_PC_MetaG.mb.33	0	2.02523	0	1.91113	2.72029	3.15423	0	0	2.44176
Undefined_mixed_planktonic.mb.1	3.45527	3.92611	2.76137	2.94397	2.84903	2.58216	3.19382	2.35778	0
MEGAHIT-group-0.699	3.74934	2.65192	0	0	0	0	0	0	0
KR11_0.1_MetaG.mb.53	2.91143	2.31353	0	1.63684	1.83514	0	0	2.73298	2.06212
MEGAHIT-group-0.555	3.50488	1.54012	0	1.43922	0	0	0	0	0
MEGAHIT-group-0.674	2.61721	0	0	0	0	0	0	0	0
MEGAHIT-group-1.916	2.57247	3.37243	0	0	2.90152	2.11261	2.38892	2.00347	0
MEGAHIT-group-1.240	2.1981	3.1466	0	0	0	0	0	0	0
MM_PC_MetaG.mb.211	2.46273	2.06499	0	1.60743	3.06231	0	0	0	0
MEGAHIT-group-1.230	1.85962	2.19003	0	2.04301	0	0	0	0	0
Modern_marine.mb.11	2.87144	3.5695	0	2.52907	2.54595	0	0	2.3401	2.56899
MEGAHIT-group-1.81	0	3.22188	2.61241	2.2954	2.86669	0	0	0	0
MEGAHIT-group-0.580	3.25841	0	0	0	0	0	0	1.80609	0
Modern_marine.mb.30	2.7078	3.75828	0	2.42728	3.0796	2.41763	0	1.84256	0
Old_saline_planktonic.mb.9	2.8036	3.77096	4.77017	3.50187	2.83387	4.3507	5.21653	2.25117	0
Modern_marine.mb.228	1.62708	2.83246	0	2.45557	2.84741	0	0	0	0
MM_PC_MetaG.mb.229	0	3.10524	0	2.92771	3.28552	0	0	0	0
MM_PC_MetaG.mb.214	1.78062	0	0	0	3.37877	0	0	0	0
MEGAHIT-group-0.705	2.60791	1.55916	0	3.29101	2.80601	0	0	0	0
MEGAHIT-group-1.361	2.15602	2.81474	0	2.01424	2.58178	0	0	0	0
MEGAHIT-group-0.152	3.36664	1.51553	0	0	0	0	0	0	0
SweH36_LR-mb.506	3.44934	2.94446	0	1.84129	0	1.85727	2.55395	0	1.75773
Modern_marine_rock_biofilm.mb.83	0	1.81063	0	2.73085	0	0	0	0	0
MEGAHIT-group-0.520	3.02293	2.36237	0	0	0	0	0	0	0
MEGAHIT-group-1.534	2.48453	2.80969	0	2.5238	0	0	0	0	0
MEGAHIT-group-1.1005	1.69254	2.50248	0	2.52281	2.55187	0	0	0	0
Modern_marine_rock_biofilm.mb.18	2.80961	2.32169	2.69102	3.0301	0	2.62486	2.37295	0	1.98135
MEGAHIT-group-0.620	2.60466	0	0	0	0	0	0	0	0
KR11_0.1_MetaG.mb.12	0	0	0	0	0	0	0	3.19221	0
Old_saline_planktonic.mb.76	1.81991	1.26827	2.56735	0	0	3.06838	2.00897	0	1.96197
2754412917	0	2.84899	0	2.30154	2.4044	3.22875	4.10237	0	0
OS_PC_MetaG.mb.13	0	0	0	0	0	2.98374	0	0	0
MEGAHIT-group-0.219	2.9967	3.18392	4.12172	3.50068	3.35308	1.55065	2.47271	0	2.27846
MEGAHIT-group-0.397	2.69289	0	2.15681	0	0	0	0	0	1.90509
Old_saline.mb.128	0	0	0	0	0	0	0	0	0
MEGAHIT-group-2.37	0	0	3.41892	0	0	2.81282	0	0	0
MEGAHIT-group-2.44	0	0	3.00484	0	2.28161	2.43915	2.5254	0	0
MEGAHIT-group-1.879	0	2.59192	0	2.13507	3.04058	0	0	0	0
3300021829	0	1.25744	2.35885	0	0	1.86347	0	0	0
Old_saline_glass_biofilm.mb.10	1.92202	0	0	2.37052	0	0	0	0	0
MEGAHIT-group-2.59	1.58147	0	3.25737	0	0	0	0	0	0
MM_PC_MetaG.mb.149	0	2.10386	0	2.73672	3.18577	0	0	0	0
MEGAHIT-group-0.394	3.18705	2.38563	0	0	0	0	0	0	0
Modern_marine.mb.174	0	2.71431	2.12642	2.4189	3.43755	4.2313	4.77163	0	0
KR13_N1.mb.66	0	1.27099	0	1.18705	0	0	0	1.60579	3.8818
MEGAHIT-group-1.515	0	2.73133	0	0	0	0	0	0	0
Modern_marine.mb.69	0	1.52169	0	2.73939	0	0	0	0	0
MM_PC_MetaG.mb.137	1.99642	2.55696	0	2.32747	3.34629	0	2.11898	0	2.34234
MM_PC_MetaG.mb.153	2.23774	2.41169	0	0	2.97919	0	0	0	0
OS_PC_MetaG.mb.61	0	2.08119	0	1.80487	2.58061	3.25378	3.00308	0	0
UMS_B.mb.4	0	0	0	0	2.36836	3.65732	0	0	0
MM_PC_MetaG.mb.193	0	1.8635	0	0	2.89393	0	0	0	0
MEGAHIT-group-2.9	0	0	3.55495	0	0	0	2.41051	0	0
Old_saline_planktonic.mb.73	1.80105	1.31358	2.09406	1.28986	2.28136	3.3331	3.67171	0	0
3300021821	3.28206	3.03472	0	1.74347	2.54222	3.84116	3.49083	3.59019	3.45197
MEGAHIT-group-0.28	2.76916	0	0	0	0	0	0	0	0
SweH36_LR-mb.623	3.53949	3.89382	2.49718	2.45799	2.82948	1.91139	2.66219	2.39432	2.15718
MEGAHIT-group-0.716	2.82845	0	0	0	0	0	0	0	0
MEGAHIT-group-0.93	2.72791	0	0	0	0	0	0	0	0
MEGAHIT-group-1.569	1.86086	2.67216	2.387	1.67725	2.80963	1.84067	2.63504	0	2.13453
MEGAHIT-group-1.477	0	2.66726	0	0	0	0	0	0	0
MEGAHIT-group-1.574	0	2.66714	0	1.62354	2.18344	0	0	0	0
MEGAHIT-group-1.101	1.9747	2.16166	2.3965	2.05426	1.89465	0	0	0	0
MEGAHIT-group-0.525	2.34207	0	0	0	0	0	0	0	0
Modern_marine.mb.60	2.57984	2.32173	0	2.82618	3.24156	0	2.04277	1.97791	0
OS_PC_MetaG.mb.194	0	2.2768	0	0	2.2413	2.85962	0	0	0
MEGAHIT-group-0.317	2.82224	0	0	0	0	0	0	0	0
KR11_0.1_MetaG.mb.10	2.10142	1.94449	0	1.22524	2.02303	0	0	3.296	2.63528
Modern_marine.mb.308	2.165	2.40865	2.93578	2.83836	2.3394	0	0	0	0
Modern_marine_glass_biofilm.mb.128	0	0	0	2.4361	0	0	0	0	0
MEGAHIT-group-0.128	3.04456	1.19127	0	0	0	0	0	0	0
MEGAHIT-group-0.165	2.71603	0	0	0	0	0	0	0	0
MEGAHIT-group-0.494	3.92144	1.25467	0	0	0	0	0	0	0
MEGAHIT-group-1.497	0	3.2235	0	1.92292	0	0	0	0	0
MEGAHIT-group-0.761	2.65982	0	0	0	0	0	0	0	0
MEGAHIT-group-0.83	2.84523	0	0	0	0	0	0	0	0
MM_PC_MetaG.mb.147	1.9488	1.76527	2.70662	2.34459	2.93743	0	0	0	1.74779
KR11_0.1_MetaG.mb.20	3.01558	3.54303	0	2.86304	2.5468	2.05027	2.36751	3.1847	2.5491
SweH36_LR-mb.314	3.47617	2.16733	0	0	0	0	0	0	0
MEGAHIT-group-2.70	0	1.7587	3.08305	1.41847	0	0	0	0	0
MEGAHIT-group-1.837	1.58157	3.5104	0	2.3749	2.8661	1.31205	0	0	0
OS_PC_MetaG.mb.20	2.57929	2.69836	0	1.83573	2.92923	3.7845	0	3.67689	4.03357
Modern_marine_glass_biofilm.mb.119	0	0	0	3.25252	0	0	0	0	0
MEGAHIT-group-0.740	2.76004	0	0	0	0	0	0	0	0
MEGAHIT-group-1.637	0	2.30723	2.84314	0	0	0	1.79196	0	0
MEGAHIT-group-1.866	1.77918	2.81245	0	0	0	0	0	0	0
MEGAHIT-group-0.22	3.15585	2.65751	0	1.69996	0	0	0	0	0
MEGAHIT-group-0.223	3.27715	0	0	0	0	0	0	0	0
MEGAHIT-group-0.14	2.82269	0	0	0	0	0	0	2.11268	0
Modern_marine.mb.41	0	2.43164	0	3.10645	0	0	0	0	0
MEGAHIT-group-1.874	1.79731	2.43159	3.61653	0	2.77086	2.70077	0	2.51811	2.3963
SweH36_LR-mb.442	3.71262	2.48642	0	0	0	0	0	0	0
MEGAHIT-group-1.643	0	2.14624	0	0	0	0	0	0	0
KR11_0.1_MetaG.mb.78	2.1934	1.55144	0	1.26686	2.45995	0	1.92847	2.76511	0
KR11_N2.mb.24	0	0	0	0	0	0	0	5.6846	5.31745
MEGAHIT-group-3.102	2.07832	3.1143	0	2.07727	2.6372	4.43283	4.47113	2.36364	0
MEGAHIT-group-1.728	0	2.85127	0	2.73092	2.17027	0	0	0	0
KR13_N1.mb.7	2.19686	1.6435	0	0	0	0	0	0	4.11654
MEGAHIT-group-1.796	2.59924	2.63837	0	1.74839	0	0	0	0	0
Modern_marine.mb.150	0	0	0	2.4687	0	0	0	0	0
MEGAHIT-group-0.672	2.71757	0	0	0	0	0	0	0	0
MEGAHIT-group-1.315	0	2.73837	0	1.46835	0	0	0	0	0
MEGAHIT-group-0.35	2.73598	2.67903	0	1.96351	2.53276	1.54881	0	1.99455	0
MEGAHIT-group-0.601	2.76276	0	0	0	0	0	0	0	0
Modern_marine_rock_biofilm.mb.62	0	0	0	2.60357	0	0	0	0	0
MEGAHIT-group-0.184	2.89317	3.08239	0	2.06482	2.4006	0	0	1.81363	0
MEGAHIT-group-2.13	1.78226	2.46346	4.19578	0	0	2.81967	0	0	2.18374
MEGAHIT-group-1.914	0	2.81267	0	1.81716	1.8535	0	0	0	0
Modern_marine_rock_biofilm.mb.110	0	2.8167	5.33021	4.27666	0	3.57277	1.97695	0	2.14359
KR13_N1.mb.22	1.63425	1.45161	0	0	0	0	0	2.10695	4.7213
MEGAHIT-group-0.275	2.91031	0	0	0	0	0	0	0	0
MEGAHIT-group-1.74	0	2.31131	0	0	0	0	0	1.43634	0
MEGAHIT-group-0.495	2.933	0	0	0	0	0	0	0	0
MEGAHIT-group-1.697	2.54679	2.90027	0	1.9913	2.50899	0	0	2.38518	0
MEGAHIT-group-0.84	3.0881	0	0	0	0	0	0	0	0
KR46_S_MetaG.mb.7	0	0	0	0	0	1.96559	0	2.74568	0
MEGAHIT-group-3.127	0	1.75581	0	1.34906	0	2.08758	3.52736	0	0
MEGAHIT-group-0.794	4.64458	3.53168	0	0	0	0	0	0	0
MMS_A.mb.25	0	0	0	0	4.63499	3.67765	0	0	0
MEGAHIT-group-1.759	2.34616	2.95685	0	2.23875	2.40711	0	0	0	0
MEGAHIT-group-1.148	1.7892	3.25981	0	4.04454	3.42257	0	0	0	0
MEGAHIT-group-1.339	2.01341	2.14863	0	1.27144	0	0	0	0	1.58679
KR13_S3.mb.28	2.80157	2.47609	0	1.92352	2.39156	0	1.94138	3.09454	3.48284
MEGAHIT-group-0.551	3.23401	2.01832	0	0	0	0	0	1.91525	0
Modern_marine.mb.144	2.04269	3.51062	0	2.93832	2.61231	0	0	0	0
KR46_Ju.mb.1	0	0	0	0	0	0	0	0	0
Modern_marine_rock_biofilm.mb.51	0	0	0	4.70564	0	0	0	0	0
MEGAHIT-group-2.92	1.67393	1.98872	3.61397	0	0	0	0	0	0
3300022139	0	0	2.3484	0	3.55931	2.11266	1.99597	0	0
MEGAHIT-group-1.594	0	2.06244	2.19034	0	0	0	0	0	1.78845
Modern_marine.mb.35	0	0	0	4.7218	0	0	0	0	0
MM_PC_MetaG.mb.231	0	0	0	0	2.61627	0	1.93474	2.42953	0
OSS_B.mb.20	0	0	0	0	2.59853	3.82767	0	0	0
MEGAHIT-group-1.550	1.96399	2.31681	0	1.58348	2.33701	0	2.04413	0	0
MEGAHIT-group-0.756	2.55826	0	0	0	0	0	0	0	0
Undefined_mixed_planktonic.mb.59	0	0	0	0	0	2.32454	0	0	0
3300021830	0	1.87451	2.88917	0	2.32782	3.04657	2.02631	2.27472	0
MEGAHIT-group-0.711	2.75557	0	0	0	0	0	0	0	0
MEGAHIT-group-0.681	2.58443	0	0	0	0	0	0	0	0
SweH36_LR-mb.331	3.72606	3.67274	0	2.14404	1.82995	0	2.32262	0	2.47606
MEGAHIT-group-0.651	2.60496	1.51389	0	1.16866	0	0	0	0	0
UMS_B.mb.54	0	0	0	0	3.38889	3.0895	0	0	0
3300022121	0	0	0	0	2.83249	0	0	0	0
MEGAHIT-group-0.96	3.36347	1.19716	0	0	0	0	0	0	0
Modern_marine.mb.240	1.98007	0	2.49834	3.72589	0	0	0	0	0
MM_PC_MetaG.mb.197	0	1.98809	0	0	2.95461	0	0	1.73074	0
MEGAHIT-group-1.1039	2.38851	2.28752	0	1.42794	1.76372	0	0	0	0
MEGAHIT-group-0.217	3.5663	2.19392	0	1.86351	0	0	0	0	0
MEGAHIT-group-0.728	2.77392	0	0	0	0	0	0	0	0
MEGAHIT-group-1.392	2.89254	2.66173	0	1.6323	1.80494	0	0	0	0
MEGAHIT-group-1.852	2.67955	2.6615	0	1.75473	1.8109	1.76173	2.50863	0	0
KR13_S3.mb.139	2.51066	2.15732	0	0	0	0	0	0	3.41539
KR13_S3.mb.10	1.54859	0	0	0	2.74837	2.23168	0	3.07254	3.37375
MEGAHIT-group-1.985	0	2.58726	0	2.20664	0	0	0	0	0
MM_PC_MetaG.mb.144	3.1193	3.30877	0	2.60001	3.15673	2.08446	2.51489	1.8064	0
KR11_0.1_MetaG.mb.69	0	0	0	0	0	0	0	3.48885	1.92298
MM_PC_MetaG.mb.36	0	0	0	0	3.00884	0	0	0	0
MEGAHIT-group-0.487	2.86443	0	0	0	0	0	0	0	0
Modern_marine_glass_biofilm.mb.22	0	0	0	5.28963	0	0	0	0	0
MEGAHIT-group-0.42	3.83556	2.71182	0	0	0	0	0	0	0
MEGAHIT-group-2.5	0	0	3.25679	1.34435	0	0	0	0	0
MEGAHIT-group-1.164	0	2.57492	0	1.58048	0	0	0	0	1.60421
MEGAHIT-group-0.800	3.32801	1.30221	0	0	0	0	0	0	0
MM_PC_MetaG.mb.237	2.62808	0	0	0	2.65442	0	0	0	2.1018
OS_PC_MetaG.mb.82	2.33446	3.76529	3.09925	2.21664	2.51397	3.44615	2.6374	1.70302	0
MEGAHIT-group-0.821	2.53591	0	0	0	0	0	0	0	0
MEGAHIT-group-0.638	2.66135	0	0	0	0	0	0	0	0
MEGAHIT-group-2.121	1.58523	0	3.58199	1.59501	0	0	0	0	0
KR13_S3.mb.73	2.3779	2.58051	2.0016	1.72221	2.61857	2.92971	3.25537	2.5061	3.83309
OS_PC_MetaG.mb.56	1.91372	0	0	0	0	2.78643	0	1.60587	0
MEGAHIT-group-1.411	2.69499	2.74877	1.91178	1.81721	0	0	0	0	0
MEGAHIT-group-1.690	3.68765	3.23066	0	1.99389	1.82025	1.49906	1.84776	1.79764	0
Undefined_mixed_planktonic.mb.109	0	1.02286	0	0	3.08573	3.12157	0	0	0
MEGAHIT-group-3.119	0	2.00189	0	1.5395	0	0	3.11673	0	0
MEGAHIT-group-2.138	0	1.89869	3.09321	1.84444	2.08275	1.8717	0	0	0
MEGAHIT-group-1.649	1.55028	2.88615	0	1.96258	0	0	0	0	0
MEGAHIT-group-0.532	3.2766	0	0	0	0	0	0	2.24719	0
MEGAHIT-group-1.676	1.6425	2.63209	2.16133	1.58739	0	1.78423	0	0	0
MEGAHIT-group-1.438	1.65004	2.69635	0	1.7315	1.70885	0	0	0	0
MEGAHIT-group-1.972	0	2.6641	0	0	0	0	0	0	0
MM_PW_MetaG.mb.36	0	0	0	0	4.66552	0	0	0	0
OS_PC_MetaG.mb.32	0	0	1.77936	0	0	2.63509	1.75801	0	0
Modern_marine.mb.105	0	0	0	2.75326	0	0	0	0	0
MM_PC_MetaG.mb.116	0	0	0	0	2.7619	0	0	0	0
MEGAHIT-group-0.341	2.45784	0	0	0	0	0	0	0	0
KR11_S2_MetaG.mb.8	0	0	0	0	0	0	0	4.19142	2.09949
MEGAHIT-group-1.379	0	2.53001	0	1.65678	2.49327	0	0	0	0
MEGAHIT-group-0.429	2.68675	0	0	0	0	0	0	0	0
KR11_S2_MetaG.mb.5	2.15084	1.90102	0	1.45596	2.59941	0	0	4.33197	2.07637
MM_PC_MetaG.mb.200	0	2.63884	3.72403	2.56768	2.81001	0	0	0	0
MEGAHIT-group-1.803	0	2.40236	0	1.71015	2.34916	0	0	0	0
Old_saline.mb.91	2.26992	2.28524	2.06762	0	0	3.95471	2.98989	2.19331	2.9234
Modern_marine_glass_biofilm.mb.48	2.8495	3.54544	0	3.4358	2.57541	0	2.40656	0	0
MEGAHIT-group-0.618	2.66494	0	0	0	0	0	0	0	0
OS_PC_MetaG.mb.37	0	0	0	0	0	3.16354	2.18653	0	0
2754412890	0	1.30093	0	1.36054	1.50024	0	0	0	0
KR13_N1.mb.69	2.56155	2.31121	0	0	2.29897	0	0	2.5159	3.87682
MEGAHIT-group-0.462	2.66344	1.40482	0	1.65265	0	0	0	0	0
MEGAHIT-group-0.609	3.01624	0	0	0	0	0	0	0	0
MEGAHIT-group-1.217	3.27608	2.70115	1.96591	1.78679	2.20482	0	2.88326	2.40813	0
Modern_marine.mb.175	1.79018	2.31732	0	2.75959	1.94488	0	0	0	2.05588
MEGAHIT-group-0.169	3.30173	2.29381	0	1.634	1.81282	0	0	2.01762	0
Modern_marine_glass_biofilm.mb.42	3.31444	3.24385	0	3.38849	0	0	0	0	0
OS_PC_MetaG.mb.27	2.24881	2.76877	3.96017	0	2.11465	3.30205	2.48783	2.73478	2.28696
MEGAHIT-group-0.212	2.83013	0	0	0	0	0	0	0	0
MEGAHIT-group-2.10	0	1.46651	3.45059	1.63952	0	0	0	0	0
UMS_B.mb.11	0	0	0	0	2.65154	2.9713	0	0	0
SweH36_LR-mb.593	3.36948	2.0366	0	2.27581	0	0	0	0	0
Old_saline_rock_biofilm.mb.6	0	0	3.46529	3.08687	0	0	0	0	0
MEGAHIT-group-0.318	3.06456	1.38053	0	2.13723	0	0	0	0	0
MEGAHIT-group-1.501	1.93389	2.64866	0	1.44554	2.5538	0	0	2.17832	0
MEGAHIT-group-1.246	2.10659	2.89937	2.42181	0	2.07498	2.76057	2.67421	0	0
MM_PW_MetaG.mb.17	0	0	0	0	3.51919	1.87416	0	2.313	2.51362
SweH36_LR-mb.138	3.03362	1.85113	0	0	0	0	0	2.21016	0
MM_PC_MetaG.mb.141	2.21603	3.71377	0	2.19193	3.59633	0	0	0	0
MEGAHIT-group-0.629	2.51013	0	0	0	0	0	0	0	0
2754412870	0	1.62174	0	0	0	0	0	0	0
SweH36_LR-mb.192	2.82831	0	0	0	0	0	0	0	0
MEGAHIT-group-1.408	2.26788	2.85562	0	0	1.70608	0	0	2.15609	0
Modern_marine.mb.119	0	2.55768	2.91143	2.86828	2.68141	0	0	0	0
3300022122	0	1.37418	0	0	2.61197	0	0	0	0
MEGAHIT-group-1.583	0	2.46682	0	1.36866	2.90414	0	0	0	0
KR13_S3.mb.99	0	0	0	0	0	0	0	0	2.94439
OS_PC_MetaG.mb.190	1.83986	1.4163	2.05263	1.31455	2.27733	2.75173	2.98796	0	0
OSS_B.mb.36	0	0	0	0	2.36501	4.41973	0	0	0
MEGAHIT-group-1.414	2.17169	3.1266	0	2.34046	2.80456	0	0	0	0
MEGAHIT-group-0.760	2.9759	0	0	0	0	0	0	0	0
KR11_S3.mb.10	2.60197	2.18715	0	0	0	3.29458	3.01981	3.57861	0
MEGAHIT-group-1.682	0	2.91938	1.94833	1.82664	2.57125	0	0	0	0
MEGAHIT-group-0.270	2.51196	2.74758	0	1.66634	2.41419	0	0	2.00373	0
MEGAHIT-group-1.858	2.16922	2.43323	0	1.6237	0	0	0	0	0
MEGAHIT-group-1.513	1.54111	3.02435	0	2.14933	0	1.08889	0	0	0
MEGAHIT-group-1.1015	2.30682	2.76167	0	1.79066	2.91141	2.1837	3.32524	2.32416	0
MEGAHIT-group-3.144	3.06751	3.68618	2.84521	2.86682	3.55875	3.07073	3.64332	2.12281	0
Modern_marine.mb.142	0	2.23234	2.29515	2.62143	2.60707	0	0	0	0
MEGAHIT-group-1.87	2.01548	3.20997	0	2.25948	3.05268	0	0	0	0
2757320349	0	0	0	0	2.61486	2.80622	0	0	0
MEGAHIT-group-0.176	2.98369	0	0	0	0	0	0	0	0
MEGAHIT-group-1.221	2.60139	2.7665	0	1.93953	0	0	0	0	0
MEGAHIT-group-0.478	2.74051	0	0	0	0	0	0	0	0
MEGAHIT-group-0.379	2.70775	0	0	0	0	0	0	0	0
MM_PC_MetaG.mb.32	0	0	0	0	2.768	0	2.03092	0	0
MEGAHIT-group-0.465	2.56843	0	0	0	0	0	0	0	0
Undefined_mixed_planktonic.mb.104	1.87196	3.65332	2.66183	2.67571	2.84166	0	2.72663	0	0
Modern_marine.mb.74	1.78303	0	2.83767	2.9734	2.82305	2.8948	2.97134	0	0
MEGAHIT-group-0.780	3.40554	2.43376	0	0	2.23457	0	0	0	0
MEGAHIT-group-1.881	1.96561	2.38059	0	1.70147	1.76316	0	0	0	0
Undefined_mixed_planktonic.mb.16	0	0	0	0	2.74523	3.47133	0	0	0
MEGAHIT-group-1.725	0	3.13843	0	1.63636	2.7539	0	0	0	2.48789
KR46_S_MetaG.mb.6	0	1.45586	2.66551	0	2.6662	2.50068	0	2.13194	2.3844
KR13_S3.mb.21	3.2998	2.70176	0	1.90589	2.25756	0	0	2.72336	3.84514
MEGAHIT-group-2.131	0	1.42642	3.16102	1.7539	2.06081	0	0	0	0
MEGAHIT-group-0.38	2.98891	1.47297	0	0	0	0	0	0	0
MEGAHIT-group-1.942	3.79246	2.74586	0	2.22984	2.30957	0	2.68907	0	2.47645
MEGAHIT-group-1.547	2.27949	2.75762	2.92039	2.30993	0	1.54878	1.85533	0	0
MEGAHIT-group-1.258	2.52964	2.59855	0	2.11425	2.116	2.47661	2.55738	2.26916	0
MEGAHIT-group-1.688	1.82736	3.76325	0	2.49869	3.86854	3.59724	2.82645	0	0
KR11_N3.mb.44	2.77247	2.25803	0	0	0	0	0	3.67726	4.32735
MEGAHIT-group-0.455	2.80588	1.56902	0	0	0	0	0	0	0
MEGAHIT-group-2.19	2.28639	0	3.55917	1.31774	0	2.53337	2.48741	1.83876	3.13305
KR13_S3.mb.38	0	0	0	0	0	0	0	2.50162	3.08891
KR11_0.1_MetaG.mb.38	0	0	3.0359	0	0	3.41225	2.63019	3.18302	1.92992
MEGAHIT-group-1.662	2.18454	3.1318	0	2.47024	0	0	0	0	0
MEGAHIT-group-0.100	2.60394	0	0	0	0	0	0	0	0
MEGAHIT-group-2.2	2.74851	2.79196	3.33105	1.6891	2.48289	2.32252	2.22353	0	2.099
MM_PC_MetaG.mb.55	2.11845	1.81731	0	0	3.26493	0	0	2.09879	0
OS_PC_MetaG.mb.102	1.61313	2.19168	0	1.27714	2.09137	3.26812	2.35638	0	1.9352
MM_PW_MetaG.mb.18	0	0	0	0	3.52878	0	0	0	0
KR11_N3.mb.18	0	0	3.54896	1.8594	0	0	0	3.38019	0
KR13_S3.mb.42	0	0	0	0	0	0	0	2.60418	2.77927
MEGAHIT-group-0.721	2.50538	0	0	0	0	0	0	0	0
MEGAHIT-group-1.84	2.52956	3.00997	0	2.07752	2.94873	2.31084	2.9635	2.39944	0
Undefined_mixed_planktonic.mb.121	3.72146	3.46477	2.43809	2.31785	2.57417	2.36797	3.51855	2.79525	0
OS_PC_MetaG.mb.131	2.38841	2.26438	0	1.67672	2.35873	2.72624	2.70038	3.12274	2.30238
MEGAHIT-group-1.819	2.3579	3.57259	0	2.0139	2.82903	0	0	2.24741	2.35843
KR13_N2.mb.78	2.64263	2.58906	0	2.00136	2.7172	2.28698	3.07862	2.1305	3.20188
MEGAHIT-group-1.384	0	2.52986	0	0	0	0	0	0	0
MEGAHIT-group-0.457	2.48292	0	0	0	0	0	0	0	0
Modern_marine.mb.320	2.43779	2.41877	0	2.70811	2.93682	0	0	0	0
Modern_marine_planktonic.mb.33	0	0	0	0	3.77702	3.42388	0	0	0
OS_PC_MetaG.mb.114	0	0	2.03403	0	0	4.75761	0	0	0
MEGAHIT-group-1.147	2.34875	2.99974	0	0	0	0	0	0	0
3300022129	0	0	0	0	2.78938	0	0	0	0
SweH36_LR-mb.584	3.34131	2.99805	0	2.19714	2.67988	0	0	2.14509	0
MEGAHIT-group-0.214	2.96703	0	0	0	0	0	0	0	1.66384
MEGAHIT-group-0.750	2.82032	0	0	0	0	0	0	0	0
KR13_N1.mb.49	1.89567	2.11038	3.04017	1.35895	1.91585	3.71421	4.45417	2.24504	3.75586
MEGAHIT-group-0.544	3.16425	1.53043	0	1.50206	2.27709	0	0	1.86136	0
Modern_marine_rock_biofilm.mb.38	0	1.64115	0	3.12747	1.80137	0	0	0	0
MEGAHIT-group-1.13	1.69841	2.39731	0	2.48576	2.52302	0	0	0	0
SweH36_LR-mb.42	3.55286	2.48101	0	0	2.07126	0	0	1.87992	0
MEGAHIT-group-0.621	3.00176	0	0	0	0	0	0	0	0
MEGAHIT-group-1.849	1.90089	3.05903	0	1.43385	2.69713	2.40668	2.88429	0	0
MEGAHIT-group-1.316	0	2.70549	0	2.12845	0	0	0	0	0
Old_saline_rock_biofilm.mb.24	0	0	0	0	0	0	0	0	0
Old_saline_planktonic.mb.128	1.46287	2.3495	3.00614	0	0	5.07758	0	0	0
OSS_B.mb.43	0	1.27892	0	0	3.6776	4.22247	0	0	0
MEGAHIT-group-0.623	3.16431	0	0	0	0	0	0	0	0
Modern_marine.mb.324	1.71063	1.8004	0	2.23664	3.14852	0	0	0	2.66136
Modern_marine.mb.317	0	0	0	2.68994	0	0	0	0	0
MEGAHIT-group-0.820	3.4053	3.81801	0	2.63383	0	0	0	0	0
MEGAHIT-group-0.739	3.12459	2.11562	0	0	2.63388	0	0	0	0
KR11_0.1_MetaG.mb.113	2.21203	2.37401	0	0	0	0	0	2.88189	0
MEGAHIT-group-2.140	2.10994	0	2.99743	0	2.82974	0	0	0	0
Modern_marine.mb.49	0	2.34553	0	2.83386	0	0	0	0	0
MEGAHIT-group-0.684	2.92501	0	0	0	0	0	0	0	0
MEGAHIT-group-0.506	2.87191	0	0	0	0	0	0	0	0
OS_PC_MetaG.mb.104	0	0	0	0	2.63323	3.04042	0	0	0
Undefined_mixed_planktonic.mb.32	3.09446	2.74774	0	2.86294	2.22357	2.24204	2.41307	0	0
Modern_marine.mb.305	0	0	0	0	3.55527	2.91378	0	0	0
MEGAHIT-group-0.160	2.70614	2.38951	0	1.90791	1.92717	0	2.33066	0	0
KR11_S3.mb.41	3.74704	3.29365	3.01327	2.30939	2.60479	2.10634	2.87402	3.41322	2.31854
MEGAHIT-group-0.119	2.73152	0	0	0	0	0	0	0	0
MEGAHIT-group-1.829	2.07517	3.16691	2.19478	1.75615	2.69942	2.34702	2.86837	0	0
MEGAHIT-group-2.105	2.49798	2.67524	3.72007	1.68403	2.98692	1.65208	2.61274	0	0
SweH36_LR-C29390	3.49823	1.94853	0	0	1.93901	0	0	0	0
MEGAHIT-group-0.364	2.71329	2.1139	0	0	0	0	0	0	2.4499
KR11_0.1_MetaG.mb.59	2.12105	2.12372	0	0	0	0	0	2.963	2.544
3300022113	0	0	0	0	2.1645	0	0	0	0
MEGAHIT-group-1.1042	2.34143	2.62883	2.90466	2.12116	2.5592	0	0	0	1.89489
MEGAHIT-group-1.12	2.00052	2.45851	0	0	2.16347	0	0	2.01639	0
OSS_B.mb.34	0	0	0	0	3.30648	4.61126	0	0	0
MM_PC_MetaG.mb.3	1.85765	2.32356	0	2.50229	2.86194	0	0	0	0
KR13_N2.mb.37	0	1.82023	0	0	0	0	0	0	3.18875
MEGAHIT-group-1.112	2.26972	2.72322	0	1.73568	2.69048	0	0	0	0
Modern_marine_glass_biofilm.mb.73	2.547	3.4172	0	2.1521	2.32008	2.18092	1.91531	2.35829	2.58518
Modern_marine.mb.243	0	1.7576	0	2.63196	0	0	0	0	0
KR13_N2.mb.107	2.93051	3.20747	2.01532	2.09361	2.821	2.041	2.57529	2.8877	4.22837
MEGAHIT-group-3.116	2.22642	2.45293	0	1.6154	2.65642	3.0189	3.65246	2.2145	0
MEGAHIT-group-2.95	0	0	3.37206	4.65376	0	0	0	3.49178	2.7548
MEGAHIT-group-1.799	0	2.59597	0	1.70561	1.93028	0	0	0	0
MM_PC_MetaG.mb.220	0	1.36927	0	1.83532	3.14274	0	1.7031	0	0
OSS_B.mb.30	0	0	0	0	2.56702	4.02181	0	0	0
MEGAHIT-group-1.1018	2.41842	2.67619	0	1.91343	0	0	0	0	0
Modern_marine.mb.58	0	1.47957	0	2.48934	1.92333	0	0	0	0
MEGAHIT-group-0.518	2.56276	0	0	0	0	0	0	0	0
MEGAHIT-group-1.138	2.52338	3.27256	0	2.18105	2.52337	0	0	2.36662	0
OSS_B.mb.48	0	0	0	0	2.40849	4.19944	0	0	0
MM_PC_MetaG.mb.196	0	1.09832	0	0	2.96277	0	1.81696	1.57687	2.39845
MM_PC_MetaG.mb.162	1.89453	4.10621	1.91413	3.25948	3.05982	0	0	0	0
OS_PC_MetaG.mb.34	0	0	0	0	0	3.05655	0	0	0
MEGAHIT-group-0.133	4.10141	1.35014	0	0	0	0	0	0	0
MEGAHIT-group-1.948	0	2.13368	2.27564	0	0	0	0	0	0
KR46_S_MetaG.mb.9	0	0	0	0	2.55733	0	1.88905	2.12801	1.95828
MEGAHIT-group-1.780	3.61717	3.33544	0	2.16232	0	0	0	1.92828	0
MM_PC_MetaG.mb.223	0	0	0	0	3.04235	0	0	0	0
MM_PC_MetaG.mb.86	0	2.28948	0	0	3.28574	0	0	0	0
MEGAHIT-group-0.567	2.62782	1.61812	0	2.16926	0	0	0	0	0
Modern_marine_planktonic.mb.9	0	0	0	0	3.72258	0	0	0	0
Modern_marine.mb.295	2.7909	3.34154	4.72025	4.34198	2.85167	4.63733	5.11291	1.58684	0
Modern_marine.mb.275	0	0	0	2.63937	0	0	0	0	0
MEGAHIT-group-0.31	2.90758	0	0	0	0	0	0	0	0
MEGAHIT-group-0.639	2.98148	0	0	0	0	0	0	0	0
MEGAHIT-group-1.654	2.06483	2.32662	0	1.36727	2.19247	0	0	0	0
Modern_marine_glass_biofilm.mb.143	2.42243	1.65778	0	3.83901	2.57365	0	0	0	0
MEGAHIT-group-1.747	0	2.25943	0	1.32749	0	0	0	0	0
MEGAHIT-group-0.630	3.14105	0	0	0	0	0	0	0	0
KR11_S3.mb.39	0	2.42972	3.02158	0	2.29077	3.52628	0	4.17047	2.62863
MEGAHIT-group-1.110	2.04194	3.35836	0	2.39093	2.69929	0	0	0	0
MM_PC_MetaG.mb.228	0	0	0	0	2.72068	0	0	0	0
UMS_B.mb.26	0	0	0	0	3.56573	3.7322	0	0	0
MEGAHIT-group-1.387	1.79874	2.8091	0	1.14615	2.5482	0	0	0	0
MEGAHIT-group-1.22	0	2.7839	0	2.71703	2.01237	0	0	0	0
Old_saline.mb.14	0	0	0	0	0	0	0	0	0
KR13_N2.mb.68	1.96203	1.67628	2.15935	0	0	3.13903	2.81212	0	3.3605
MEGAHIT-group-1.259	2.03183	2.34037	0	1.41018	0	0	0	0	0
MM_PC_MetaG.mb.79	0	2.18578	0	2.40876	2.7781	0	0	0	0
SweH36_LR-mb.78	2.67692	0	2.59932	0	2.14219	0	0	0	0
MEGAHIT-group-1.693	0	2.0423	0	2.04474	2.1365	0	0	0	0
MEGAHIT-group-0.791	2.98729	0	0	0	0	0	0	0	0
MEGAHIT-group-0.530	2.87595	0	0	0	0	0	0	0	0
KR11_0.1_MetaG.mb.49	2.35407	2.35545	0	1.6202	2.20694	0	0	3.02247	0
MEGAHIT-group-1.6	2.53559	2.16499	2.36452	1.92582	1.59467	0	2.82615	0	0
MEGAHIT-group-0.205	2.80621	2.00176	0	2.1627	2.33981	0	0	2.41195	1.74511
2757320352	0	1.61624	2.18583	0	0	4.3566	0	0	0
MM_PC_MetaG.mb.159	1.7103	2.79297	2.04948	2.20596	3.09269	2.48251	0	0	0
KR11_0.1_MetaG.mb.31	3.29246	3.45316	2.80203	2.00621	2.25068	0	2.08378	2.65931	1.87024
MM_PC_MetaG.mb.67	0	1.8361	0	2.05261	2.87909	0	0	0	0
SweH36_LR-C11734	3.70471	1.76768	0	0	0	0	1.8598	0	0
OS_PC_MetaG.mb.198	0	0	0	0	2.1668	3.00623	2.11735	0	0
MEGAHIT-group-0.617	2.64072	0	0	0	0	0	0	0	0
SweH36_LR-mb.388	3.18728	0	0	0	0	0	0	0	0
OS_PC_MetaG.mb.127	1.79842	2.25141	0	1.51922	2.18003	3.68877	2.36698	0	0
Modern_marine.mb.327	2.24361	2.40829	3.03547	3.57317	2.87163	2.25736	2.34867	1.84463	2.10778
2754412860	0	0	0	1.38044	2.58293	0	2.11217	0	0
MEGAHIT-group-3.143	1.52286	2.2815	0	2.51378	2.9682	2.44241	4.7606	0	0
MEGAHIT-group-1.223	2.3618	2.18967	0	1.32828	0	0	0	0	1.73831
MEGAHIT-group-1.443	1.8829	3.36179	0	1.87278	2.80078	1.67963	0	0	0
OS_PC_MetaG.mb.59	2.99736	4.4526	1.81791	1.96545	3.00937	2.62919	2.92832	1.77095	0
MEGAHIT-group-1.595	2.49429	2.88396	0	2.20438	1.9251	0	0	0	1.94528
MEGAHIT-group-2.36	1.76896	1.21377	3.89007	0	0	0	2.48215	0	1.81795
MEGAHIT-group-0.827	2.54369	0	0	0	0	0	0	0	0
MEGAHIT-group-0.234	3.16682	0	0	0	0	0	0	0	0
MEGAHIT-group-1.427	1.90334	2.33233	0	1.45531	1.76198	0	0	0	0
Undefined_mixed_planktonic.mb.65	3.22343	3.78097	3.22209	3.7215	2.77025	0	2.7396	2.22829	0
MEGAHIT-group-2.99	0	0	3.59807	0	0	0	0	0	0
MEGAHIT-group-1.831	2.03254	2.56152	0	2.66413	2.30276	0	0	0	0
MEGAHIT-group-1.161	2.3233	3.10774	0	1.75468	2.3933	0	0	0	0
KR11_N2.mb.12	3.47617	3.57659	2.30678	2.10965	2.87168	2.77809	2.29299	4.01803	4.51441
MM_PC_MetaG.mb.92	2.18411	0	0	0	3.38523	0	2.51777	0	2.20511
MEGAHIT-group-0.78	3.20762	3.51184	0	1.5628	1.64515	0	0	2.34064	0
MM_PC_MetaG.mb.158	0	3.31284	0	2.93142	3.09905	0	0	0	0
Modern_marine_glass_biofilm.mb.23	3.35892	4.33985	2.11073	2.65776	2.11829	2.63541	2.53457	0	0
Modern_marine_glass_biofilm.mb.13	0	0	2.66318	4.08085	0	0	0	0	0
Modern_marine.mb.57	0	2.102	0	2.56428	0	0	0	0	0
MEGAHIT-group-1.699	2.98688	2.90764	1.85896	2.13937	2.49529	2.62987	2.48485	2.70125	1.9515
MM_PC_MetaG.mb.168	0	0	0	0	3.15063	0	0	0	0
OS_PC_MetaG.mb.46	1.82307	0	2.13302	1.65376	0	2.78401	0	2.16815	2.42774
MEGAHIT-group-1.402	2.18622	2.62853	0	1.9115	2.27286	0	0	0	0
MEGAHIT-group-0.690	2.85597	2.00993	0	0	0	0	0	0	0
Undefined_mixed_planktonic.mb.132	3.09805	3.61331	3.09734	2.68606	3.21414	4.20323	4.01318	2.90364	2.03129
Old_saline.mb.139	0	0	0	1.30598	2.29445	3.52579	0	0	0
Undefined_mixed_planktonic.mb.140	0	0	0	0	2.46853	2.77267	0	0	0
MEGAHIT-group-1.765	2.82857	3.65169	0	2.23832	2.50472	0	0	2.14973	0
MEGAHIT-group-1.29	0	2.30366	0	2.21905	0	0	0	0	0
MEGAHIT-group-0.5	2.64692	0	0	0	0	0	0	0	0
2756170414	0	2.20466	0	2.1531	2.77878	0	0	0	0
MEGAHIT-group-1.238	0	2.37401	0	1.71783	0	0	0	0	0
MEGAHIT-group-0.790	3.35946	2.12377	0	1.61131	0	0	0	0	0
KR11_0.1_MetaG.mb.79	0	1.6753	0	0	0	1.93631	0	3.04188	2.402
OS_PC_MetaG.mb.26	0	0	1.87113	0	0	3.23775	1.95687	0	0
MEGAHIT-group-3.28	2.4169	2.48265	0	2.14462	2.63925	3.77987	3.55981	2.23985	0
3300022089	0	1.70598	0	0	2.95954	0	0	0	0
MEGAHIT-group-0.332	3.11936	0	0	0	0	0	0	0	0
MEGAHIT-group-0.636	2.55596	0	0	0	0	0	0	0	0
MM_PC_MetaG.mb.163	0	0	0	0	2.51141	0	0	0	0
MEGAHIT-group-1.908	2.06572	3.08003	0	1.72416	2.30744	0	0	0	0
MEGAHIT-group-3.104	1.55821	2.44265	0	0	1.73771	2.35142	4.09899	0	0
MEGAHIT-group-1.890	1.98693	2.43718	0	1.42464	2.70228	0	0	0	0
Old_saline.mb.35	2.42161	3.24289	3.04151	3.88014	2.01511	0	1.96277	0	0
Old_saline.mb.71	0	0	0	0	4.29416	0	0	0	0
KR13_N2.mb.93	2.48683	2.67944	3.80299	2.73158	2.81004	2.32105	2.97807	2.08382	3.29149
MM_PC_MetaG.mb.30	1.79092	2.21043	0	4.57683	3.15924	0	0	0	0
Modern_marine.mb.268	0	0	0	2.58968	0	0	0	0	0
MEGAHIT-group-1.352	0	2.68608	0	1.81393	2.34831	0	0	0	0
MEGAHIT-group-0.535	2.53225	0	0	0	0	0	0	0	0
MEGAHIT-group-1.622	2.47211	2.7794	2.2616	1.87025	1.81303	0	2.19681	0	1.90522
MEGAHIT-group-0.117	2.55534	0	0	0	0	0	0	0	0
Modern_marine_glass_biofilm.mb.71	0	0	0	2.87758	0	0	0	0	0
MM_PC_MetaG.mb.98	0	1.86654	0	0	3.0431	0	0	0	0
MEGAHIT-group-1.670	2.4235	3.56907	0	2.5821	3.02288	3.10144	0	0	0
MEGAHIT-group-0.199	2.73118	0	2.14304	0	0	0	0	0	0
MEGAHIT-group-0.126	2.40473	0	0	0	0	0	0	0	0
MEGAHIT-group-1.764	3.36524	2.66327	0	1.78675	2.74189	0	0	0	0
Old_saline_glass_biofilm.mb.6	0	1.26817	2.62807	0	0	3.34996	2.35045	0	0
KR13_N2.mb.83	0	0	0	0	0	0	0	2.43998	3.37197
KR13_S2_MetaG.mb.4	0	0	0	0	0	0	0	1.59497	3.94777
MEGAHIT-group-2.41	0	1.63961	3.00776	2.91473	0	0	0	0	0
OS_PC_MetaG.mb.192	2.75664	2.72841	2.9203	1.71196	2.22844	2.92862	2.89579	2.15482	0
Modern_marine_rock_biofilm.mb.45	0	0	0	3.61539	0	0	0	0	0
MEGAHIT-group-1.518	2.77831	2.78032	0	2.32537	2.68417	0	0	0	0
MEGAHIT-group-0.272	2.67761	0	0	0	0	0	0	0	0
MEGAHIT-group-0.279	3.10895	0	0	0	0	0	0	0	0
Modern_marine_glass_biofilm.mb.92	0	2.5056	0	2.82908	2.07684	0	0	0	0
Modern_marine.mb.246	0	2.75155	0	2.54317	2.01048	0	0	0	0
MM_PC_MetaG.mb.11	0	2.00321	0	0	2.99616	0	0	0	0
KR13_S3.mb.25	0	0	0	0	0	0	0	3.45379	3.2451
MEGAHIT-group-1.109	2.24077	2.22865	0	1.57951	0	0	0	0	0
MEGAHIT-group-0.75	3.49455	2.0247	0	0	0	0	0	1.98442	0
MEGAHIT-group-3.132	0	2.11212	2.0505	1.7217	1.94385	2.46487	3.93107	1.77607	3.51293
KR11_S3.mb.6	0	0	0	0	0	0	0	3.10696	0
MEGAHIT-group-1.415	0	1.98206	0	1.89949	0	0	0	0	0
MEGAHIT-group-0.427	2.55344	0	0	0	0	0	0	0	0
MEGAHIT-group-2.98	2.96041	3.81574	4.02733	3.34794	3.75921	4.26168	4.44755	2.11871	0
MEGAHIT-group-1.76	1.9742	2.36018	0	1.78922	2.02567	0	0	1.98218	2.2897
OS_PC_MetaG.mb.51	2.77391	3.02651	2.62693	2.2866	2.75406	3.09307	3.42437	1.81909	0
Modern_marine.mb.301	2.78626	1.76828	0	2.37712	0	2.8444	3.36616	1.92086	0
KR11_S3.mb.21	1.84311	1.48166	2.78798	2.1242	1.76939	2.6668	2.2549	3.31061	2.85064
MEGAHIT-group-1.744	0	2.41033	0	1.48149	0	0	0	0	0
KR13_S3.mb.119	1.89257	2.0043	0	0	0	1.41525	3.46356	1.78635	3.36003
Modern_marine.mb.241	0	0	0	2.67007	0	0	0	0	0
MEGAHIT-group-0.445	3.31212	2.69955	0	1.61956	0	1.58846	2.23225	0	0
MEGAHIT-group-0.373	3.09946	0	0	0	0	0	0	0	0
MEGAHIT-group-1.58	1.93546	2.99033	2.9667	3.01978	2.6629	0	0	0	0
MMS_A.mb.17	0	0	0	0	3.67214	0	0	0	0
MEGAHIT-group-0.814	3.488	2.87371	0	2.05488	2.59182	1.73099	2.24596	0	0
MEGAHIT-group-1.544	2.83072	2.96337	0	2.20505	2.67053	0	0	2.19244	0
MEGAHIT-group-1.343	2.3132	2.78996	0	1.78551	2.9428	0	0	0	0
MEGAHIT-group-0.159	3.1837	0	0	0	0	0	0	0	0
MEGAHIT-group-1.63	3.04886	3.55613	0	2.12829	1.89827	0	0	0	0
Modern_marine.mb.154	3.06825	3.48516	0	2.77173	2.67564	1.87222	3.41113	2.73442	2.18262
MEGAHIT-group-1.825	0	2.99801	1.84373	2.3258	2.59383	0	0	0	0
KR13_S3.mb.34	2.67921	2.13754	0	0	2.30093	0	0	0	3.37997
MEGAHIT-group-1.382	2.00465	3.0482	0	2.25857	0	0	0	0	0
KR13_S3.mb.130	0	0	0	0	0	0	0	2.41731	2.63546
MM_PW_MetaG.mb.11	0	0	0	0	4.04169	4.30906	0	0	0
MEGAHIT-group-1.282	2.91712	2.52071	3.50272	3.73957	3.0093	2.38198	2.22287	0	0
MEGAHIT-group-1.701	1.69187	2.15714	0	1.36618	0	0	0	0	0
Undefined_mixed_planktonic.mb.24	0	0	0	0	2.24439	3.06329	0	0	0
MEGAHIT-group-0.646	2.59894	0	0	0	0	0	0	0	0
SweH36_LR-C14009	0	0	0	0	0	0	0	0	0
MEGAHIT-group-0.11	3.07522	0	0	0	0	0	0	0	0
MEGAHIT-group-0.405	2.7229	0	0	0	0	0	0	0	0
Modern_marine.mb.298	0	0	0	3.25546	0	0	0	0	0
MEGAHIT-group-1.510	2.11501	2.97942	0	1.80135	1.98546	0	0	0	0
OS_PC_MetaG.mb.1	0	0	0	0	0	3.18889	0	0	0
MEGAHIT-group-1.171	2.38811	3.57322	0	1.93443	2.31448	0	0	0	0
MEGAHIT-group-1.476	0	2.49354	0	2.0606	2.72425	0	0	0	0
KR13_S3.mb.126	3.51209	2.77082	0	2.20006	2.38659	0	0	2.47624	3.50396
MEGAHIT-group-1.814	3.81587	3.1091	2.7022	1.7451	2.77333	1.3735	2.84593	2.40763	0
MEGAHIT-group-3.124	2.45609	4.15445	2.58545	3.17918	3.0599	2.83954	3.78929	0	0
OS_PC_MetaG.mb.164	2.73639	3.06916	2.04438	2.00103	2.5609	2.68333	3.32731	0	0
MEGAHIT-group-0.264	2.76002	0	0	0	0	0	0	0	0
KR11_0.1_MetaG.mb.40	1.85682	1.545	1.85492	0	0	0	0	2.82348	0
MEGAHIT-group-0.423	3.08727	2.19072	0	0	0	0	0	0	0
OSS_A.mb.5	0	1.31274	1.87066	0	3.5811	4.40784	1.83996	0	0
MEGAHIT-group-1.460	0	3.07266	0	1.6963	2.87069	0	0	0	0
Old_saline_rock_biofilm.mb.15	0	0	0	0	0	0	0	0	0
MM_PW_MetaG.mb.28	0	0	0	0	3.27183	0	0	0	0
MEGAHIT-group-1.222	2.12283	3.08534	0	2.0492	2.22543	0	0	0	0
MEGAHIT-group-1.775	0	2.41796	0	2.19598	0	0	0	0	0
MEGAHIT-group-1.500	3.81204	3.05127	0	2.56248	2.04977	0	3.07566	2.67513	2.07931
MEGAHIT-group-1.149	2.44256	2.4195	0	2.25645	2.00705	0	0	0	0
MEGAHIT-group-1.170	0	2.40238	2.62965	0	0	0	0	0	0
OS_PC_MetaG.mb.153	0	1.42778	0	0	0	3.49812	3.14527	0	0
OS_PC_MetaG.mb.80	0	1.60178	3.09063	0	2.18005	3.04057	2.16537	2.11979	0
MEGAHIT-group-0.206	2.60931	0	0	0	0	0	0	0	0
MEGAHIT-group-0.642	3.26113	0	0	0	0	0	0	0	0
MM_PC_MetaG.mb.2	0	0	0	0	2.87665	0	0	0	0
MEGAHIT-group-1.190	1.88549	2.85915	0	1.41929	2.38958	0	0	0	0
MEGAHIT-group-3.98	1.96431	1.93291	0	1.45832	0	0	3.82135	0	0
MEGAHIT-group-1.354	2.59359	3.21489	0	1.62403	2.13386	0	2.52293	0	0
MEGAHIT-group-1.587	2.18713	2.35554	0	1.91393	0	0	0	2.17051	0
MEGAHIT-group-1.632	2.77685	3.5036	0	2.32412	2.55443	0	0	0	0
Old_saline.mb.48	2.36904	2.85667	4.02354	3.63984	2.67271	4.2745	4.48475	1.54286	0
MEGAHIT-group-3.125	1.74806	2.06648	2.18534	1.61931	2.2563	2.40508	2.92345	1.88329	1.9764
MEGAHIT-group-0.380	2.63565	0	0	0	0	0	0	0	0
OS_PC_MetaG.mb.125	0	0	0	0	0	2.73972	0	0	0
KR13_N2.mb.101	2.76265	2.90803	0	2.26137	1.96538	2.85159	2.48777	2.74283	3.32312
MEGAHIT-group-0.260	3.02913	0	0	0	0	0	0	0	0
OS_PC_MetaG.mb.175	2.83437	1.50169	0	0	2.1165	2.64825	1.84697	2.06209	0
2754412880	2.48681	2.10806	2.48573	0	0	3.32054	3.03243	2.05609	0
KR11_0.1_MetaG.mb.98	3.14736	1.68272	0	0	2.17191	1.22861	0	3.12341	0
MEGAHIT-group-1.921	0	2.44632	0	0	0	0	0	0	0
MEGAHIT-group-2.103	2.12615	2.38686	3.37751	1.78663	0	0	0	0	0
MEGAHIT-group-0.592	3.07012	2.16694	0	0	0	0	0	0	0
OS_PC_MetaG.mb.28	2.61324	2.54181	2.2114	0	1.93409	3.474	2.12169	1.62065	0
Modern_marine.mb.39	0	1.67289	0	2.69605	0	0	0	0	0
MEGAHIT-group-0.593	3.4317	1.8982	0	0	0	0	0	0	0
MEGAHIT-group-0.507	2.5379	0	0	0	0	0	0	0	0
MEGAHIT-group-0.34	2.93562	0	0	0	0	0	0	0	0
MM_PC_MetaG.mb.8	0	0	0	0	3.04039	0	0	0	0
MEGAHIT-group-0.9	2.983	0	0	0	0	0	0	0	0
MEGAHIT-group-1.202	0	2.41852	0	0	2.39558	0	0	0	0
KR46_M_MetaG.mb.9	0	0	0	0	2.97107	2.19817	2.77226	2.34994	3.53429
OS_PC_MetaG.mb.121	1.60712	1.65475	2.23327	1.3608	0	2.66347	0	0	0
OS_PC_MetaG.mb.40	0	1.84284	0	2.07814	0	2.9811	2.72955	0	0
MEGAHIT-group-1.954	2.14966	3.00816	2.26642	2.32252	3.42552	0	0	0	0
MEGAHIT-group-0.244	2.9911	2.15703	0	0	0	0	0	0	0
Modern_marine.mb.116	0	0	0	2.58333	0	0	0	0	0
MEGAHIT-group-1.57	1.92392	3.22685	0	1.62702	2.30871	0	0	0	0
MEGAHIT-group-1.334	2.12672	2.72226	0	0	2.28762	0	0	0	0
MEGAHIT-group-1.295	0	2.75874	0	1.75812	0	0	0	0	0
MEGAHIT-group-0.747	2.96085	0	0	0	0	0	0	0	0
MEGAHIT-group-0.856	2.55271	0	0	0	0	0	0	0	0
KR13_S3.mb.63	2.69111	2.2102	0	1.81811	1.88938	0	0	2.15938	3.21492
MEGAHIT-group-1.351	2.36268	2.77731	0	1.8675	1.73034	0	0	0	0
Modern_marine_rock_biofilm.mb.115	4.05819	3.51785	4.80518	3.42245	2.64974	2.27515	3.15457	2.75765	3.56639
3300022142	0	0	0	0	1.94841	0	0	0	0
Undefined_mixed_planktonic.mb.17	2.61806	1.89316	2.61368	0	1.93289	3.21768	0	0	0
UMS_A.mb.16	0	2.17298	2.84607	0	2.88925	3.81081	2.37199	2.25674	3.13964
OS_PC_MetaG.mb.50	0	1.36985	0	0	0	2.60923	0	0	2.36749
2756170441	2.03283	1.94379	0	0	1.94713	2.35487	2.17855	2.1221	0
Old_saline_planktonic.mb.16	0	0	0	0	2.42374	3.96253	0	0	0
OS_PC_MetaG.mb.69	0	0	2.10063	0	2.52358	3.12506	0	0	0
MEGAHIT-group-1.834	2.08325	2.62258	0	1.81555	1.95303	0	0	0	0
MEGAHIT-group-0.443	2.94165	1.95212	0	0	0	0	0	1.61734	2.11311
KR11_S3.mb.38	2.50195	2.25623	0	1.78659	2.67952	0	0	5.06559	3.76978
MEGAHIT-group-1.887	3.23678	3.56426	0	2.25957	3.11848	0	1.76528	0	0
MEGAHIT-group-0.195	3.16336	2.47231	0	0	0	0	0	0	0
OS_PC_MetaG.mb.142	0	0	2.52894	0	0	2.67283	0	0	0
MEGAHIT-group-1.479	3.72181	2.75937	0	1.81367	2.13469	0	0	2.8413	0
Modern_marine.mb.132	0	2.07573	0	2.67372	2.77492	0	0	0	0
MEGAHIT-group-0.737	2.49776	0	0	0	0	0	0	0	0
MEGAHIT-group-1.55	1.58607	2.20973	0	1.70782	0	0	0	0	0
MEGAHIT-group-0.387	3.02204	0	0	0	0	0	0	0	0
KR13_N2.mb.88	2.47111	1.78541	0	0	0	0	0	2.52895	3.27426
SweH36_LR-mb.602	4.57785	1.90527	0	2.43965	0	0	2.06834	2.5938	0
MM_PC_MetaG.mb.104	1.68472	3.76257	3.69422	2.63043	2.89167	0	0	0	0
MEGAHIT-group-1.939	2.16643	2.366	0	1.85931	2.00115	0	2.09789	0	0
Modern_marine.mb.18	0	0	3.54357	4.5259	0	0	0	0	0
OS_PC_MetaG.mb.115	0	0	0	0	0	3.80834	2.75075	0	0
UMS_B.mb.41	0	0	0	0	3.66395	3.85451	0	2.19179	2.66186
MEGAHIT-group-1.436	2.34726	2.19873	2.11008	0	1.68877	1.59603	2.09535	0	1.61729
MEGAHIT-group-3.50	0	1.53593	0	2.13134	0	0	4.74802	0	0
MEGAHIT-group-0.147	2.53377	0	0	0	0	0	0	0	0
Old_saline_planktonic.mb.4	0	0	0	0	0	3.76878	0	0	0
MEGAHIT-group-1.774	2.15789	2.2941	0	1.95188	1.71446	0	0	0	0
MEGAHIT-group-0.568	2.26364	0	2.56559	2.4336	0	0	0	0	0
MEGAHIT-group-3.130	1.98335	2.60503	0	2.19206	0	2.73849	3.34705	2.19306	2.46795
MM_PC_MetaG.mb.230	0	0	0	0	3.48501	0	2.24181	0	0
MM_PC_MetaG.mb.115	3.14125	3.29581	0	1.95335	2.81216	2.20541	2.10462	3.28407	3.98517
Old_saline_planktonic.mb.75	1.95966	2.70061	0	3.21447	2.72887	4.04124	3.33642	0	0
MEGAHIT-group-0.823	2.45725	0	0	0	0	0	0	0	0
MEGAHIT-group-0.624	2.93662	2.58264	0	2.22792	2.18393	0	1.91782	1.59939	0
KR13_N2.mb.76	2.37258	2.60352	2.62093	1.93907	2.67836	0	2.19182	2.78558	3.65445
MEGAHIT-group-0.340	2.69184	0	0	0	0	0	0	0	0
UMS_B.mb.39	0	1.77067	2.33801	0	2.94375	4.06173	0	0	0
MM_PC_MetaG.mb.47	2.95247	2.92716	2.93032	2.40221	3.02373	3.01387	3.1261	2.29526	0
OS_PC_MetaG.mb.108	3.39215	2.71566	0	2.06882	1.84898	2.78775	0	2.44905	2.89577
MEGAHIT-group-0.579	3.22787	2.3306	0	0	0	0	0	0	0
MM_PC_MetaG.mb.128	0	0	0	0	2.90538	0	0	0	0
Old_saline.mb.159	0	0	0	0	1.78531	0	0	0	0
Modern_marine_planktonic.mb.28	0	0	0	0	3.80872	2.97254	0	0	0
OSS_A.mb.35	0	0	0	0	2.9516	4.5014	0	0	0
MEGAHIT-group-0.765	2.49587	0	0	0	0	0	0	0	0
MEGAHIT-group-0.589	3.18919	3.33782	0	2.13869	2.50674	0	2.49625	2.42269	0
MM_PW_MetaG.mb.4	1.73659	1.91063	0	0	3.21181	0	0	0	0
Modern_marine_rock_biofilm.mb.81	1.92518	2.38944	0	3.31745	1.83356	0	0	0	0
SweH36_LR-mb.260	2.16545	0	0	0	0	0	0	1.98142	0
MMS_A.mb.8	0	0	0	0	4.21627	0	0	0	0
OS_PC_MetaG.mb.117	0	1.72799	0	0	1.8662	2.84279	0	0	0
MEGAHIT-group-1.200	2.85199	2.57809	0	2.51215	0	0	0	0	0
KR11_0.1_MetaG.mb.26	1.92481	2.49539	0	1.74288	2.11354	0	0	2.88628	2.7336
Modern_marine.mb.252	0	1.75549	0	2.58119	0	0	0	0	0
MM_PC_MetaG.mb.203	0	0	0	0	2.97769	0	0	0	0
Old_saline.mb.25	1.86095	1.24799	0	0	2.21936	4.36904	0	2.18723	0
MEGAHIT-group-1.335	2.30218	3.01126	0	2.39705	2.59328	0	0	0	0
KR13_S3.mb.140	2.50888	2.27035	2.27381	1.60829	0	1.77924	1.90703	2.46019	3.23187
Old_saline_planktonic.mb.28	0	0	0	0	2.80215	4.4024	0	0	2.06318
Old_saline_planktonic.mb.1	2.0184	0	0	0	1.58479	3.36633	0	0	4.03965
MEGAHIT-group-0.655	2.65196	0	0	0	0	0	0	0	0
Modern_marine.mb.89	0	1.74789	0	2.47412	0	0	0	0	0
MEGAHIT-group-1.599	0	2.58039	0	2.0554	1.74772	0	1.887	0	0
MEGAHIT-group-0.182	2.75052	0	0	0	0	0	0	0	0
SAG.0240B2d.S1	4.24	3.99072	0	4.13821	4.44808	2.93437	4.40246	2.31297	0
Undefined_mixed_planktonic.mb.80	0	0	0	0	2.97739	4.16974	0	0	0
OS_PC_MetaG.mb.199	3.48481	2.73141	3.54016	2.69368	0	2.85834	2.78595	0	0
MEGAHIT-group-0.767	3.59641	2.16985	0	1.57531	1.77234	0	0	0	0
OS_PC_MetaG.mb.9	0	1.31309	1.91862	0	0	3.07125	1.96667	0	0
KR11_0.1_MetaG.mb.97	1.97637	1.96895	0	1.49552	2.45295	0	0	3.46499	2.29696
MEGAHIT-group-0.262	3.70249	1.95169	0	0	0	0	0	0	0
MEGAHIT-group-0.512	2.7464	0	0	0	0	0	0	0	0
MEGAHIT-group-2.139	2.24613	3.46286	3.99277	2.59566	2.39487	2.39973	0	0	0
MEGAHIT-group-1.326	0	2.56757	3.46289	2.23126	1.50749	0	0	0	0
MEGAHIT-group-1.301	2.73549	3.14472	0	2.01952	0	0	2.31544	0	1.96076
MEGAHIT-group-0.415	2.4637	0	0	0	0	0	0	0	0
MEGAHIT-group-0.183	2.56767	0	0	0	0	0	0	0	0
MEGAHIT-group-0.859	2.70928	0	0	0	0	0	0	0	0
Modern_marine.mb.208	1.74359	3.37939	1.90904	2.4788	1.62876	2.36553	0	0	0
KR13_N2.mb.29	2.89989	2.69273	2.44378	2.04617	2.64056	3.25939	3.08852	2.38802	3.52347
MEGAHIT-group-0.299	3.2287	1.1202	0	0	0	0	0	0	0
KR13_S3.mb.5	0	1.5702	0	0	0	0	0	1.83441	3.24025
MEGAHIT-group-1.234	0	2.22413	0	1.8214	0	0	0	0	0
MEGAHIT-group-0.130	2.69403	0	0	0	0	0	0	0	0
OS_PC_MetaG.mb.4	2.43027	3.21592	0	0	2.11508	3.11662	1.89663	0	0
MEGAHIT-group-1.8	1.81258	2.77248	0	1.75568	1.84622	0	0	0	0
MEGAHIT-group-1.1006	2.3431	3.04181	0	2.42404	2.54486	0	2.72607	0	0
KR13_N2.mb.45	2.3414	2.64424	0	2.0597	2.76389	0	0	2.64509	3.49871
MEGAHIT-group-1.403	2.29924	2.50163	2.35606	1.7414	2.69274	0	0	0	0
MEGAHIT-group-0.283	3.11234	1.35736	0	1.63045	0	0	0	0	0
MEGAHIT-group-3.15	0	0	0	0	0	0	3.26584	0	0
MEGAHIT-group-1.83	2.41683	3.1089	2.34326	1.67193	2.97719	2.49819	2.51416	1.6942	0
MEGAHIT-group-1.358	0	2.94731	0	1.84114	2.35423	0	1.95759	0	1.95271
SAG.0272F5.S5	3.3411	3.27855	0	2.73367	4.28487	2.86868	2.53957	2.0916	0
MM_PC_MetaG.mb.41	0	0	0	0	2.98249	0	1.85014	0	0
MEGAHIT-group-1.746	0	2.92826	0	0	0	0	0	0	0
MEGAHIT-group-1.488	0	2.64694	0	1.76566	0	0	0	0	0
MEGAHIT-group-1.884	2.69564	2.77032	0	2.70499	1.73573	0	0	0	1.87917
MEGAHIT-group-2.7	0	2.48013	3.12224	2.62064	2.50462	2.30203	0	0	0
MEGAHIT-group-1.590	0	3.17793	0	2.11767	2.32347	0	0	0	0
UMS_B.mb.52	0	0	0	0	3.22535	3.58279	0	0	0
KR46_M_MetaG.mb.1	0	0	2.34708	0	2.41644	2.75843	2.62504	0	2.04651
Modern_marine.mb.187	0	2.11337	0	3.05952	0	0	0	0	0
Modern_marine_planktonic.mb.29	0	0	0	0	3.59815	3.47872	0	0	0
MM_PC_MetaG.mb.24	2.19876	2.98504	0	2.05908	3.05265	2.59579	0	2.15205	0
MEGAHIT-group-0.612	2.49954	0	0	0	0	0	0	0	0
Modern_marine.mb.245	2.74242	3.95171	2.43792	2.88778	3.19562	2.26493	2.27311	0	0
KR46_Ju.mb.15	0	0	0	0	0	0	0	0	0
KR46_S_MetaG.mb.3	0	0	2.45633	0	2.87014	1.06395	0	1.57741	0
3300022108	2.05446	1.50309	0	1.26456	2.89097	1.68469	0	0	2.09865
MEGAHIT-group-2.90	0	0	3.09641	0	0	0	0	0	0
MEGAHIT-group-1.940	1.95187	2.48617	0	0	2.54075	0	2.83289	0	0
Modern_marine.mb.261	1.78764	1.63515	0	2.8367	1.75499	0	0	0	0
OS_PC_MetaG.mb.200	0	0	0	0	0	3.45067	0	0	0
MEGAHIT-group-1.1031	0	2.32154	0	1.57974	1.78673	0	0	0	0
KR13_S3.mb.84	0	2.0594	0	2.36402	2.78935	0	0	1.70604	4.44796
MEGAHIT-group-0.852	3.18337	1.26315	0	0	0	0	0	0	0
MEGAHIT-group-0.390	2.58175	0	0	0	0	0	0	0	0
MEGAHIT-group-1.86	3.2155	3.57974	2.02456	2.09172	2.51465	0	2.9115	2.09985	0
OS_PC_MetaG.mb.16	2.24164	3.18271	0	2.05847	2.9707	2.9076	2.40329	2.33434	0
MM_PC_MetaG.mb.169	0	0	0	2.13699	3.56204	0	0	0	0
Undefined_mixed_planktonic.mb.41	0	1.7219	2.31063	0	2.52417	4.2713	0	2.76123	2.22446
MM_PC_MetaG.mb.174	0	0	0	1.7594	3.30695	0	0	0	0
MEGAHIT-group-2.49	0	0	3.85363	0	0	0	0	0	0
MM_PC_MetaG.mb.73	1.97358	2.97418	2.19984	2.53197	2.73758	0	0	0	0
MEGAHIT-group-1.867	0	1.88765	0	1.61097	1.58235	0	0	0	0
MEGAHIT-group-3.35	0	2.15881	0	0	0	1.30033	3.67199	0	0
MEGAHIT-group-0.226	2.63951	0	0	0	0	0	0	0	0
MEGAHIT-group-1.186	0	2.5746	0	1.73772	0	0	0	0	0
MEGAHIT-group-1.794	1.63102	2.52531	0	0	0	0	0	0	0
MEGAHIT-group-0.726	2.80498	0	0	0	0	0	0	0	0
MEGAHIT-group-0.273	2.91706	0	0	0	0	0	0	0	0
MMS_A.mb.10	0	1.24541	0	0	4.48978	3.32829	0	0	0
MM_PC_MetaG.mb.182	0	0	0	0	3.01398	0	0	0	1.85297
MEGAHIT-group-0.538	2.59893	0	0	0	0	0	0	0	0
MEGAHIT-group-0.683	2.95134	1.88987	0	0	0	0	0	0	0
Modern_marine_planktonic.mb.39	3.88132	4.61789	2.49864	2.64254	2.9983	0	2.2583	1.9388	0
MEGAHIT-group-1.67	2.13277	2.76843	2.72335	2.60488	2.41364	0	0	0	0
MEGAHIT-group-1.865	0	2.21949	0	2.30144	0	0	0	0	0
MEGAHIT-group-1.49	1.97572	3.11074	0	1.53623	2.33551	0	0	0	0
Old_saline.mb.30	2.24655	2.72125	2.42426	1.56028	2.01414	4.29222	3.71948	1.65948	0
KR13_N2.mb.24	2.04887	1.9021	0	0	1.60204	1.44504	1.79998	3.11943	3.25621
MEGAHIT-group-1.920	2.83544	2.96523	0	2.14645	2.58085	0	2.00127	1.80762	0
SAG.0316G10.S22	1.93214	0	0	2.58976	3.04308	2.71384	1.7962	2.4487	0
MEGAHIT-group-1.925	2.65565	2.41478	0	2.05479	0	0	0	0	2.14763
MM_PC_MetaG.mb.113	0	0	0	0	3.14043	0	0	0	0
MEGAHIT-group-0.441	2.73002	0	0	0	0	0	0	0	0
MEGAHIT-group-1.126	2.36693	3.00475	0	2.13413	2.17424	0	1.87419	2.06748	2.71159
MEGAHIT-group-1.588	0	2.85427	2.36573	1.75137	2.26753	0	0	0	0
Old_saline_planktonic.mb.31	0	0	0	0	2.25791	4.51889	0	2.65657	2.11708
MEGAHIT-group-1.784	1.4712	3.08142	0	1.53059	2.03939	1.5801	0	0	0
OS_PC_MetaG.mb.148	3.51465	2.2046	3.06446	1.89736	1.85271	3.43776	2.58176	2.43855	2.18477
KR11_0.1_MetaG.mb.19	2.19619	1.95662	0	0	0	0	0	3.15136	0
MEGAHIT-group-1.241	1.92372	2.63558	0	1.54587	2.46299	0	0	0	0
KR13_N1.mb.16	0	0	0	0	0	0	0	2.51417	3.36128
Undefined_mixed_planktonic.mb.115	0	0	0	0	0	3.19813	0	0	0
OS_PC_MetaG.mb.126	2.01426	0	0	1.51451	0	3.31984	0	2.12367	2.58207
KR13_S3.mb.133	0	0	0	0	0	0	0	0	2.66205
MEGAHIT-group-3.109	3.19408	2.62684	2.96747	2.23178	0	3.64811	3.79122	2.105	2.9287
MEGAHIT-group-1.733	0	2.66809	0	1.78946	2.31667	0	0	0	0
Modern_marine_rock_biofilm.mb.101	2.14006	1.49726	0	3.14967	0	0	0	0	0
MEGAHIT-group-2.118	0	0	3.34742	0	0	0	0	0	0
MEGAHIT-group-1.1032	0	2.42573	0	2.05985	0	0	0	0	0
MEGAHIT-group-1.965	0	2.03867	0	0	0	0	0	0	0
Undefined_mixed_planktonic.mb.81	2.65157	3.03455	0	1.87501	2.30207	1.55763	0	1.6308	0
MEGAHIT-group-2.133	0	0	4.27249	0	3.05853	0	1.89365	0	0
MEGAHIT-group-1.822	0	2.80761	0	1.27272	1.96839	1.48608	0	0	0
MEGAHIT-group-1.605	2.30261	3.06437	0	2.29378	2.73367	0	0	2.04494	0
KR13_N2.mb.57	2.21356	0	0	0	0	0	0	2.49969	3.32611
MEGAHIT-group-1.187	0	2.72037	3.07716	2.23395	0	2.38338	0	0	0
MEGAHIT-group-1.43	2.44247	2.18436	0	2.00854	0	0	0	0	0
Modern_marine_rock_biofilm.mb.19	1.93332	2.88595	0	3.23329	0	0	0	0	0
Old_saline_planktonic.mb.98	0	0	0	0	2.68629	3.90854	0	0	0
MM_PC_MetaG.mb.117	3.04405	3.25165	2.20734	2.34549	2.71113	1.36558	3.13491	1.97607	0
MEGAHIT-group-1.404	0	2.38607	2.14239	1.71623	1.99049	0	0	0	0
MEGAHIT-group-1.804	2.3209	3.05597	0	1.76165	2.39072	0	1.97691	2.02033	0
MEGAHIT-group-0.50	3.21007	0	0	0	0	0	0	0	0
MEGAHIT-group-1.270	3.58202	3.12624	0	1.76221	2.65134	1.89146	2.11104	2.42968	1.71819
MEGAHIT-group-1.516	2.50942	2.26582	0	0	0	0	0	0	0
MEGAHIT-group-0.164	3.13011	1.92606	0	0	0	0	0	0	0
MEGAHIT-group-0.304	3.1328	0	0	0	0	0	0	0	0
OS_PC_MetaG.mb.68	0	2.08634	0	0	0	2.91363	2.89029	2.20737	2.04827
MEGAHIT-group-1.320	2.27238	2.3252	0	0	2.38091	0	0	0	0
SweH36_LR-mb.5	3.55264	1.67117	0	0	0	0	0	0	0
MEGAHIT-group-0.816	2.7422	0	0	0	0	0	0	0	0
MEGAHIT-group-0.172	3.27076	0	0	0	0	0	0	0	0
MEGAHIT-group-1.262	2.87643	3.15723	0	2.72946	3.18385	0	2.29484	2.28781	0
MM_PC_MetaG.mb.215	0	2.23763	0	2.93067	3.00211	0	0	0	0
MEGAHIT-group-0.209	3.43719	1.67783	0	1.5509	0	0	0	0	0
Modern_marine_planktonic.mb.88	0	0	0	0	4.00229	2.50934	0	0	0
Modern_marine.mb.318	0	0	0	2.96176	0	0	0	0	0
KR13_N2.mb.32	2.68115	2.40991	0	1.99752	2.20489	0	0	2.23191	3.51408
Old_saline.mb.102	0	0	0	0	0	0	0	0	0
SweH36_LR-mb.416	3.90252	2.09436	0	0	0	0	0	2.22477	0
OS_PC_MetaG.mb.72	2.84346	2.86107	2.34644	1.68622	2.56862	2.6542	3.46354	1.7504	1.75995
MEGAHIT-group-0.303	3.09594	0	0	0	0	0	0	0	0
MEGAHIT-group-0.412	3.00618	1.49285	0	0	1.70027	0	0	0	0
MM_PC_MetaG.mb.25	0	2.33225	0	1.30636	2.80414	0	0	0	0
MEGAHIT-group-1.267	2.28005	2.29797	0	0	2.03613	0	1.74292	1.54253	0
MEGAHIT-group-1.613	0	2.08964	0	1.81132	1.93814	0	0	0	0
MM_PC_MetaG.mb.185	2.45024	3.90801	0	2.64842	3.51121	1.2422	0	0	0
MEGAHIT-group-1.380	1.84361	2.28814	0	1.53696	0	0	0	0	0
MEGAHIT-group-0.384	2.64763	0	0	0	0	0	0	0	0
Old_saline.mb.167	0	0	0	0	2.46674	4.70446	0	0	0
SweH36_LR-mb.236	3.32752	1.94261	0	0	0	0	0	0	0
MEGAHIT-group-1.1043	0	2.63252	0	2.06542	1.77552	0	0	0	0
MEGAHIT-group-0.545	2.94368	2.29389	0	1.61027	2.13803	2.22743	0	0	2.19305
2754412846	0	0	0	0	0	0	0	0	0
MEGAHIT-group-1.56	0	2.61116	0	0	1.45725	0	0	0	0
MM_PC_MetaG.mb.84	0	1.79726	0	0	3.73157	0	0	0	0
MEGAHIT-group-0.554	3.18896	2.15901	0	0	0	0	2.52449	2.10165	0
OS_PC_MetaG.mb.129	2.15006	2.75599	0	1.46981	2.3724	3.06202	1.83449	1.72068	2.18598
MEGAHIT-group-1.702	0	2.7092	0	0	0	0	0	0	0
Old_saline.mb.115	2.71731	0	0	0	0	0	0	0	0
MEGAHIT-group-1.291	1.98714	3.20008	0	1.75812	2.98338	0	0	0	0
OS_PC_MetaG.mb.107	2.07275	0	0	0	0	4.2484	1.83073	1.99897	2.61452
SweH36_LR-mb.251	3.42341	2.55699	2.42776	1.89837	2.063	2.11393	2.54113	1.83699	0
KR13_N1.mb.34	2.99474	3.1497	2.6372	1.8588	2.91569	3.17443	3.54023	2.83345	4.23409
Modern_marine_rock_biofilm.mb.71	0	0	0	3.29181	0	0	0	0	0
OS_PC_MetaG.mb.71	1.57303	3.16796	3.69078	2.9365	2.14143	2.7736	3.12927	1.90392	0
MM_PC_MetaG.mb.108	0	0	0	0	2.79635	0	0	0	0
MEGAHIT-group-0.240	2.65848	0	0	0	0	0	0	0	0
MEGAHIT-group-0.33	2.98443	0	0	0	0	0	0	0	0
3300021822	0	0	0	0	2.92225	2.47223	0	0	0
MEGAHIT-group-1.708	1.92482	2.62376	0	2.53229	0	0	0	0	0
MEGAHIT-group-0.358	2.7842	1.8187	0	0	0	0	0	0	0
OS_PC_MetaG.mb.77	0	2.4147	0	0	0	3.10509	2.62998	0	0
MEGAHIT-group-3.115	2.02496	2.66861	3.02597	2.40157	2.43528	2.31525	3.24343	0	0
MEGAHIT-group-0.53	2.84935	0	0	0	0	0	0	0	0
MEGAHIT-group-0.438	2.91249	2.47623	0	1.67578	0	0	0	0	0
MM_PC_MetaG.mb.59	0	0	0	0	3.00561	0	0	0	0
MEGAHIT-group-1.232	0	2.59045	0	1.92003	1.99631	0	0	0	0
MEGAHIT-group-2.61	0	0	3.07588	0	0	0	0	0	0
MEGAHIT-group-1.941	1.52522	2.83228	0	1.74566	2.37968	0	0	0	0
MEGAHIT-group-0.590	2.70358	0	0	0	0	0	0	0	0
Modern_marine.mb.103	0	1.25868	0	2.5481	0	0	0	0	0
MEGAHIT-group-1.557	2.2623	2.60804	0	1.81311	1.72635	0	0	0	0
MEGAHIT-group-1.781	0	2.48104	0	2.20064	2.25416	0	0	0	0

## Sheet: Lifted_out_112_MAGs_metaG
MAGs	New_Code	AHRL-69.4	AHRL-200.6	AHRL-281.7	AHRL-294.1	AHRL-171.3	AHRL-448.4	AHRL-345.0	OI-366.7	OI-330.5
MEGAHIT-group-0.111	AHRL-69.4-O3	2.87295	0	0	0	0	0	0	0	0
MEGAHIT-group-0.67	AHRL-69.4-F17	3.32114	1.3378	3.31459	0	0	0	0	0	0
Modern_marine.mb.206	AHRL-171.3-O1	1.77328	2.50722	2.13504	2.59611	2.84552	0	0	0	0
MEGAHIT-group-0.607	AHRL-69.4-F24	2.72707	0	0	0	0	0	0	0	0
MEGAHIT-group-1.598	AHRL-200.6-C1	1.73287	2.15989	0	0	2.82985	0	0	0	0
MEGAHIT-group-1.137	AHRL-200.6-O9	2.29568	3.1445	0	2.06883	2.48212	0	0	0	0
MEGAHIT-group-1.298	AHRL-200.6-O15	0	2.48543	0	1.95294	2.0077	0	0	0	0
MEGAHIT-group-0.81	AHRL-69.4-F3	2.90616	1.67496	0	0	0	0	0	0	0
MEGAHIT-group-1.210	AHRL-200.6-O1	0	2.92342	0	1.47393	1.9454	0	0	0	0
MEGAHIT-group-0.799	AHRL-69.4-F25	2.58303	0	0	0	0	0	0	0	0
MEGAHIT-group-1.471	AHRL-200.6-C6	2.03802	2.49303	0	0	0	0	0	0	0
MEGAHIT-group-1.761	AHRL-200.6-O7	0	2.31072	0	0	0	0	0	0	0
MEGAHIT-group-0.194	AHRL-69.4-F9	3.45333	2.05048	0	0	0	0	0	0	0
MEGAHIT-group-0.389	AHRL-69.4-F6	3.24268	2.81117	0	1.63316	0	0	0	1.56323	0
MEGAHIT-group-3.13	AHRL-345.0-F2	0	1.62687	0	0	1.57176	0	3.11061	0	0
Modern_marine.mb.125	AHRL-171.3-F4	0	0	0	2.55009	0	0	0	0	0
MEGAHIT-group-1.272	AHRL-200.6-C8	1.77164	2.52635	0	1.66656	1.79558	0	0	0	0
MEGAHIT-group-1.245	AHRL-200.6-O12	0	2.54028	0	1.47776	0	0	0	0	0
MEGAHIT-group-1.251	AHRL-200.6-O8	0	2.28926	0	1.4134	0	0	0	0	0
SAG.0272B7.S7	AHRL-415.2-F1	3.87187	3.7353	4.42461	3.81009	3.11303	3.74444	4.25193	0	0
MEGAHIT-group-1.60	AHRL-200.6-O11	0	2.76547	0	1.98341	1.86108	0	0	0	0
MEGAHIT-group-1.828	AHRL-200.6-F14	0	2.42667	0	1.38756	0	0	0	0	0
MM_PC_MetaG.mb.123	AHRL-171.3-F3	0	0	0	0	2.89377	0	0	0	0
MEGAHIT-group-1.344	AHRL-200.6-F17	2.17974	2.63475	0	0	2.72278	0	0	0	0
MEGAHIT-group-1.7	AHRL-200.6-F9	0	2.55423	0	1.35934	0	0	0	0	0
OS_PC_MetaG.mb.22	AHRL-448.4-O1	1.85061	1.87329	0	1.29882	0	2.56683	1.75008	3.09751	4.55431
MEGAHIT-group-0.123	AHRL-69.4-F10	2.79941	0	0	0	0	0	0	0	0
MEGAHIT-group-1.1036	AHRL-200.6-F21	0	2.57345	0	2.61709	2.60419	0	0	0	0
MEGAHIT-group-1.82	AHRL-200.6-F11	1.73457	2.56216	0	0	1.94037	0	0	0	0
MEGAHIT-group-1.85	AHRL-200.6-C4	0	2.34002	0	1.75939	0	0	0	0	0
MEGAHIT-group-2.94	AHRL-281.7-F1	0	1.95095	3.02707	1.45867	2.02513	0	0	0	0
MEGAHIT-group-1.473	AHRL-200.6-F15	0	2.63089	0	0	2.13734	0	2.05495	0	0
MEGAHIT-group-0.502	AHRL-69.4-F1	2.51204	0	0	0	0	0	0	0	0
MEGAHIT-group-0.768	AHRL-69.4-O2	2.79582	0	0	0	0	0	0	0	0
MEGAHIT-group-1.958	AHRL-200.6-O3	2.19163	2.55091	0	0	1.97335	0	0	0	0
MEGAHIT-group-1.694	AHRL-200.6-F2	0	2.27853	0	0	0	2.06584	0	0	0
MEGAHIT-group-1.912	AHRL-200.6-O18	0	2.47479	0	1.56414	1.88729	0	0	0	0
MEGAHIT-group-0.246	AHRL-69.4-F23	3.62871	1.86546	0	0	0	0	0	0	0
MEGAHIT-group-0.456	AHRL-69.4-F13	4.33294	2.55503	0	0	0	0	0	0	0
MEGAHIT-group-0.522	AHRL-69.4-O9	2.9176	0	0	0	0	0	0	0	0
MEGAHIT-group-1.290	AHRL-200.6-F1	0	2.33327	0	1.76324	0	0	0	0	0
MEGAHIT-group-0.699	AHRL-69.4-F14	3.74934	2.65192	0	0	0	0	0	0	0
MEGAHIT-group-0.555	AHRL-69.4-F20	3.50488	1.54012	0	1.43922	0	0	0	0	0
MEGAHIT-group-1.230	AHRL-200.6-O4	1.85962	2.19003	0	2.04301	0	0	0	0	0
Modern_marine_rock_biofilm.mb.83	AHRL-294.1-C1	0	1.81063	0	2.73085	0	0	0	0	0
MEGAHIT-group-1.1005	AHRL-200.6-O13	1.69254	2.50248	0	2.52281	2.55187	0	0	0	0
MEGAHIT-group-0.620	AHRL-69.4-F4	2.60466	0	0	0	0	0	0	0	0
MEGAHIT-group-0.494	AHRL-69.4-O10	3.92144	1.25467	0	0	0	0	0	0	0
MEGAHIT-group-0.740	AHRL-69.4-C1	2.76004	0	0	0	0	0	0	0	0
MEGAHIT-group-1.866	AHRL-200.6-F8	1.77918	2.81245	0	0	0	0	0	0	0
MEGAHIT-group-0.14	AHRL-69.4-O12	2.82269	0	0	0	0	0	0	2.11268	0
MEGAHIT-group-0.672	AHRL-69.4-F2	2.71757	0	0	0	0	0	0	0	0
MEGAHIT-group-1.339	AHRL-200.6-C2	2.01341	2.14863	0	1.27144	0	0	0	0	1.58679
3300022139	AHRL-171.3-F5	0	0	2.3484	0	3.55931	2.11266	1.99597	0	0
MEGAHIT-group-1.550	AHRL-200.6-F16	1.96399	2.31681	0	1.58348	2.33701	0	2.04413	0	0
MEGAHIT-group-0.217	AHRL-69.4-F11	3.5663	2.19392	0	1.86351	0	0	0	0	0
MEGAHIT-group-1.164	AHRL-200.6-O2	0	2.57492	0	1.58048	0	0	0	0	1.60421
MEGAHIT-group-3.119	AHRL-345.0-F3	0	2.00189	0	1.5395	0	0	3.11673	0	0
MEGAHIT-group-1.972	AHRL-200.6-C5	0	2.6641	0	0	0	0	0	0	0
MEGAHIT-group-0.341	AHRL-69.4-F8	2.45784	0	0	0	0	0	0	0	0
MEGAHIT-group-1.803	AHRL-200.6-F12	0	2.40236	0	1.71015	2.34916	0	0	0	0
2754412870	AHRL-171.3-F1	0	1.62174	0	0	0	0	0	0	0
3300022122	AHRL-171.3-C1	0	1.37418	0	0	2.61197	0	0	0	0
MEGAHIT-group-1.414	AHRL-200.6-F22	2.17169	3.1266	0	2.34046	2.80456	0	0	0	0
MEGAHIT-group-1.858	AHRL-200.6-F20	2.16922	2.43323	0	1.6237	0	0	0	0	0
2757320349	AHRL-448.4-F1	0	0	0	0	2.61486	2.80622	0	0	0
KR13_S3.mb.38	OI-330.5-O1	0	0	0	0	0	0	0	2.50162	3.08891
MEGAHIT-group-0.721	AHRL-69.4-O7	2.50538	0	0	0	0	0	0	0	0
MEGAHIT-group-1.147	AHRL-200.6-O5	2.34875	2.99974	0	0	0	0	0	0	0
MEGAHIT-group-0.684	AHRL-69.4-O5	2.92501	0	0	0	0	0	0	0	0
Modern_marine.mb.295	AHRL-171.3-O3	2.7909	3.34154	4.72025	4.34198	2.85167	4.63733	5.11291	1.58684	0
Modern_marine.mb.275	AHRL-171.3-O2	0	0	0	2.63937	0	0	0	0	0
MEGAHIT-group-1.747	AHRL-200.6-F19	0	2.25943	0	1.32749	0	0	0	0	0
MEGAHIT-group-1.595	AHRL-200.6-O17	2.49429	2.88396	0	2.20438	1.9251	0	0	0	1.94528
MEGAHIT-group-1.427	AHRL-200.6-F7	1.90334	2.33233	0	1.45531	1.76198	0	0	0	0
MEGAHIT-group-0.5	AHRL-69.4-O1	2.64692	0	0	0	0	0	0	0	0
MEGAHIT-group-1.890	AHRL-200.6-F5	1.98693	2.43718	0	1.42464	2.70228	0	0	0	0
MEGAHIT-group-1.518	AHRL-200.6-F13	2.77831	2.78032	0	2.32537	2.68417	0	0	0	0
MEGAHIT-group-0.272	AHRL-69.4-F21	2.67761	0	0	0	0	0	0	0	0
MEGAHIT-group-0.75	AHRL-69.4-F15	3.49455	2.0247	0	0	0	0	0	1.98442	0
MEGAHIT-group-3.132	AHRL-345.0-O1	0	2.11212	2.0505	1.7217	1.94385	2.46487	3.93107	1.77607	3.51293
MEGAHIT-group-0.427	AHRL-69.4-F5	2.55344	0	0	0	0	0	0	0	0
MEGAHIT-group-1.744	AHRL-200.6-F6	0	2.41033	0	1.48149	0	0	0	0	0
MEGAHIT-group-1.222	AHRL-200.6-O10	2.12283	3.08534	0	2.0492	2.22543	0	0	0	0
MEGAHIT-group-0.642	AHRL-69.4-F22	3.26113	0	0	0	0	0	0	0	0
MEGAHIT-group-1.190	AHRL-200.6-F3	1.88549	2.85915	0	1.41929	2.38958	0	0	0	0
Old_saline.mb.48	AHRL-448.4-O2	2.36904	2.85667	4.02354	3.63984	2.67271	4.2745	4.48475	1.54286	0
MEGAHIT-group-3.125	AHRL-345.0-F1	1.74806	2.06648	2.18534	1.61931	2.2563	2.40508	2.92345	1.88329	1.9764
KR11_0.1_MetaG.mb.98	OI-366.7-F1	3.14736	1.68272	0	0	2.17191	1.22861	0	3.12341	0
MEGAHIT-group-1.57	AHRL-200.6-F10	1.92392	3.22685	0	1.62702	2.30871	0	0	0	0
MEGAHIT-group-1.295	AHRL-200.6-O6	0	2.75874	0	1.75812	0	0	0	0	0
Old_saline_planktonic.mb.75	AHRL-448.4-F2	1.95966	2.70061	0	3.21447	2.72887	4.04124	3.33642	0	0
MEGAHIT-group-0.262	AHRL-69.4-O8	3.70249	1.95169	0	0	0	0	0	0	0
MEGAHIT-group-0.612	AHRL-69.4-C2	2.49954	0	0	0	0	0	0	0	0
3300022108	AHRL-171.3-F2	2.05446	1.50309	0	1.26456	2.89097	1.68469	0	0	2.09865
MEGAHIT-group-0.852	AHRL-69.4-F7	3.18337	1.26315	0	0	0	0	0	0	0
MEGAHIT-group-0.390	AHRL-69.4-F26	2.58175	0	0	0	0	0	0	0	0
MEGAHIT-group-0.226	AHRL-69.4-O6	2.63951	0	0	0	0	0	0	0	0
MEGAHIT-group-0.538	AHRL-69.4-F19	2.59893	0	0	0	0	0	0	0	0
MEGAHIT-group-0.441	AHRL-69.4-O4	2.73002	0	0	0	0	0	0	0	0
MEGAHIT-group-1.1032	AHRL-200.6-F4	0	2.42573	0	2.05985	0	0	0	0	0
MEGAHIT-group-1.965	AHRL-200.6-C7	0	2.03867	0	0	0	0	0	0	0
Modern_marine_rock_biofilm.mb.19	AHRL-294.1-F1	1.93332	2.88595	0	3.23329	0	0	0	0	0
MEGAHIT-group-1.804	AHRL-200.6-F18	2.3209	3.05597	0	1.76165	2.39072	0	1.97691	2.02033	0
MEGAHIT-group-0.164	AHRL-69.4-F12	3.13011	1.92606	0	0	0	0	0	0	0
MEGAHIT-group-0.172	AHRL-69.4-O13	3.27076	0	0	0	0	0	0	0	0
MEGAHIT-group-0.209	AHRL-69.4-F16	3.43719	1.67783	0	1.5509	0	0	0	0	0
MEGAHIT-group-1.267	AHRL-200.6-C3	2.28005	2.29797	0	0	2.03613	0	1.74292	1.54253	0
MEGAHIT-group-1.291	AHRL-200.6-O14	1.98714	3.20008	0	1.75812	2.98338	0	0	0	0
MEGAHIT-group-0.240	AHRL-69.4-F18	2.65848	0	0	0	0	0	0	0	0
MEGAHIT-group-1.232	AHRL-200.6-O16	0	2.59045	0	1.92003	1.99631	0	0	0	0
MEGAHIT-group-0.590	AHRL-69.4-O11	2.70358	0	0	0	0	0	0	0	0

## Sheet: log10_TPM_MetaT
Genome	AHRL.69.4	AHRL.200.6	AHRL.345.0
MEGAHIT-group-1.791	0	0	0
2754412866	0	0	0
Modern_marine.mb.34	0	0	0
MEGAHIT-group-1.525	0	2.70371	0
MEGAHIT-group-0.111	0	0	0
MEGAHIT-group-2.116	0	0	0
MM_PC_MetaG.mb.80	0	3.63248	0
MEGAHIT-group-1.984	0	2.5905	0
MEGAHIT-group-1.33	0	0	0
MEGAHIT-group-1.95	0	4.08741	3.85517
Modern_marine_rock_biofilm.mb.100	0	0	0
KR13_S3.mb.122	0	0	0
MEGAHIT-group-1.324	0	2.8824	0
MEGAHIT-group-1.395	0	3.16898	0
MEGAHIT-group-0.460	0	2.55337	0
Modern_marine.mb.316	0	4.20365	0
OS_PC_MetaG.mb.183	0	0	0
MEGAHIT-group-0.67	0	0	0
OS_PC_MetaG.mb.24	0	0	0
Modern_marine.mb.284	0	3.13658	0
Modern_marine_glass_biofilm.mb.50	0	3.10588	0
MEGAHIT-group-1.742	0	3.22203	0
KR13_N1.mb.47	0	0	0
MEGAHIT-group-0.15	0	0	0
Modern_marine.mb.206	0	0	0
Old_saline.mb.68	0	0	0
Old_saline.mb.33	0	0	0
Modern_marine.mb.244	0	2.38736	0
Modern_marine.mb.319	0	4.1293	0
MEGAHIT-group-0.607	0	0	0
MEGAHIT-group-1.665	0	0	0
Old_saline.mb.101	0	0	0
MM_PC_MetaG.mb.227	0	0	0
Modern_marine.mb.64	0	0	0
Modern_marine.mb.205	0	0	0
MEGAHIT-group-1.1010	0	3.39527	0
MEGAHIT-group-0.505	0	0	0
MEGAHIT-group-2.120	0	0	0
MEGAHIT-group-1.598	0	0	0
OS_PC_MetaG.mb.53	0	0	0
OS_PC_MetaG.mb.11	0	0	0
MEGAHIT-group-0.706	3.4696	2.87737	0
KR13_N2.mb.36	0	2.88481	0
MEGAHIT-group-0.521	3.44645	0	0
MEGAHIT-group-1.137	0	2.58097	0
MEGAHIT-group-3.94	0	0	0
MEGAHIT-group-1.298	0	0	0
MEGAHIT-group-3.49	0	2.91379	3.99654
MEGAHIT-group-1.846	0	2.65798	0
SweH36_LR-mb.45	0	0	0
MEGAHIT-group-1.677	0	0	0
MEGAHIT-group-1.75	0	0	0
MEGAHIT-group-3.3	0	3.34421	3.54884
MM_PC_MetaG.mb.87	0	0	0
MEGAHIT-group-0.314	0	0	0
MEGAHIT-group-0.114	0	0	0
KR13_N1.mb.35	0	0	0
KR13_Ju.mb.43	0	0	0
MEGAHIT-group-1.660	0	0	0
KR13_N2.mb.1	0	0	0
MEGAHIT-group-0.385	0	0	0
MEGAHIT-group-1.37	0	2.56685	0
KR13_N2.mb.106	3.84223	2.7355	0
MEGAHIT-group-0.81	4.24467	0	0
MEGAHIT-group-1.1004	0	0	0
MEGAHIT-group-3.41	0	0	0
MEGAHIT-group-1.210	0	3.5747	0
MEGAHIT-group-1.368	0	2.5233	0
MEGAHIT-group-2.86	0	0	0
MEGAHIT-group-0.496	0	0	0
MEGAHIT-group-1.195	0	2.35275	0
OS_PC_MetaG.mb.54	0	0	0
MEGAHIT-group-0.211	0	0	0
MEGAHIT-group-0.799	0	0	0
Modern_marine_planktonic.mb.16	0	0	0
Modern_marine_planktonic.mb.47	0	0	0
MEGAHIT-group-1.289	0	0	0
MM_PC_MetaG.mb.146	0	3.81201	0
MEGAHIT-group-1.416	0	0	0
MEGAHIT-group-1.471	0	0	0
3300022131	0	0	0
OS_PC_MetaG.mb.176	0	0	0
MEGAHIT-group-1.929	4.41088	2.83224	0
MEGAHIT-group-0.480	0	0	0
KR11_N2.mb.10	0	0	0
MEGAHIT-group-0.731	0	0	0
3300022124	0	0	0
OS_PC_MetaG.mb.109	0	0	0
MEGAHIT-group-0.703	3.35303	3.11501	0
MEGAHIT-group-0.151	4.97212	4.73439	0
SweH36_LR-C8967	4.25411	0	0
Modern_marine.mb.22	0	0	0
KR13_S3.mb.30	0	0	0
MEGAHIT-group-0.474	0	0	0
MEGAHIT-group-1.185	0	0	0
KR11_0.1_MetaG.mb.28	0	2.68426	0
OS_PC_MetaG.mb.12	0	0	0
MEGAHIT-group-0.556	0	0	0
OS_PC_MetaG.mb.15	0	0	4.33906
OS_PC_MetaG.mb.195	0	0	0
MEGAHIT-group-0.198	0	0	0
Modern_marine_glass_biofilm.mb.45	0	2.9563	0
MEGAHIT-group-1.761	0	0	0
MEGAHIT-group-1.154	0	3.26416	0
MEGAHIT-group-0.727	0	0	0
MEGAHIT-group-1.1038	0	0	0
MEGAHIT-group-0.549	0	0	0
OS_PC_MetaG.mb.36	0	0	0
OS_PC_MetaG.mb.25	0	0	0
OS_PC_MetaG.mb.118	0	3.77275	0
MEGAHIT-group-0.697	0	0	0
MEGAHIT-group-1.237	0	0	0
MEGAHIT-group-1.971	0	0	0
MEGAHIT-group-0.479	3.39697	0	0
KR13_N2.mb.48	0	0	0
MEGAHIT-group-0.291	0	0	4.82975
MEGAHIT-group-0.115	0	0	0
MEGAHIT-group-1.157	0	0	0
MEGAHIT-group-0.230	0	0	0
MEGAHIT-group-0.708	0	0	0
MEGAHIT-group-2.91	0	0	0
MEGAHIT-group-1.927	0	0	0
Modern_marine_rock_biofilm.mb.55	0	0	0
MM_PW_MetaG.mb.12	0	0	0
Modern_marine.mb.238	0	2.6468	0
MEGAHIT-group-0.570	0	0	0
MEGAHIT-group-0.541	0	0	0
MEGAHIT-group-1.487	0	3.04188	0
Modern_marine_planktonic.mb.43	0	0	0
KR13_S3.mb.41	0	0	0
Old_saline.mb.82	0	0	0
MEGAHIT-group-1.726	0	2.54054	0
KR46_M_MetaG.mb.2	0	0	0
OS_PC_MetaG.mb.166	0	3.0978	3.31668
MEGAHIT-group-1.835	0	2.68504	0
MEGAHIT-group-1.24	0	2.71547	0
3300022134	0	0	0
KR11_0.1_MetaG.mb.114	0	0	0
KR13_Ju.mb.40	0	0	0
KR11_Ju.mb.3	0	0	0
MEGAHIT-group-0.239	0	2.68614	0
MEGAHIT-group-0.565	0	0	0
Modern_marine_rock_biofilm.mb.20	0	0	0
MEGAHIT-group-1.695	0	2.55092	0
MEGAHIT-group-2.14	0	0	0
MEGAHIT-group-0.826	0	0	0
MEGAHIT-group-0.802	3.62091	0	0
MEGAHIT-group-1.680	0	0	0
Modern_marine.mb.309	0	0	0
MEGAHIT-group-1.73	0	0	0
MEGAHIT-group-0.689	0	0	0
MM_PC_MetaG.mb.12	0	3.13801	0
MM_PC_MetaG.mb.222	0	0	0
MEGAHIT-group-1.630	0	2.56474	0
MEGAHIT-group-0.194	0	0	0
MEGAHIT-group-3.22	0	0	0
MEGAHIT-group-0.389	3.60047	2.61937	0
MEGAHIT-group-1.319	0	2.46974	0
MEGAHIT-group-3.13	0	0	0
MM_PW_MetaG.mb.44	0	0	0
MEGAHIT-group-1.727	0	2.72145	0
SweH36_LR-C5392	0	0	0
MEGAHIT-group-0.649	0	0	0
MEGAHIT-group-0.500	0	0	0
MEGAHIT-group-1.454	0	0	0
Modern_marine.mb.125	0	0	0
MEGAHIT-group-1.169	0	0	0
MM_PC_MetaG.mb.124	0	0	0
MEGAHIT-group-0.837	0	2.62987	0
MM_PC_MetaG.mb.90	0	0	0
Modern_marine.mb.300	0	3.28204	0
MM_PC_MetaG.mb.118	0	2.67888	0
MEGAHIT-group-1.272	0	0	0
Modern_marine.mb.227	0	4.07751	0
SweH36_LR-mb.237	0	0	0
MEGAHIT-group-0.582	0	0	0
MEGAHIT-group-1.422	0	2.7167	0
KR11_N3.mb.40	0	0	0
Modern_marine.mb.231	0	0	0
OS_PC_MetaG.mb.106	3.96562	2.84881	0
MEGAHIT-group-1.353	0	0	0
KR13_S3.mb.135	0	2.51388	0
MM_PC_MetaG.mb.188	0	3.30378	0
1208274	0	0	0
MEGAHIT-group-1.248	0	2.36316	0
MEGAHIT-group-1.554	0	0	0
MEGAHIT-group-0.611	0	0	0
OS_PC_MetaG.mb.78	0	0	3.46978
SweH36_LR-mb.439	0	0	0
SweH36_LR-mb.612	0	0	0
MEGAHIT-group-0.204	0	0	0
SweH36_LR-mb.386	0	0	0
MEGAHIT-group-0.561	0	0	0
MEGAHIT-group-1.658	0	0	0
MEGAHIT-group-0.811	0	0	0
MM_PC_MetaG.mb.189	0	2.73725	0
MEGAHIT-group-0.714	0	0	0
MEGAHIT-group-1.64	0	0	0
MEGAHIT-group-1.245	0	2.99235	0
MEGAHIT-group-0.97	0	0	0
MEGAHIT-group-3.76	0	0	0
Modern_marine.mb.20	0	0	0
Modern_marine.mb.67	0	0	0
OS_PC_MetaG.mb.161	0	0	0
MEGAHIT-group-1.614	0	2.44056	0
Modern_marine.mb.62	0	2.8559	0
SweH36_LR-mb.556	0	0	0
MM_PC_MetaG.mb.27	0	0	0
MEGAHIT-group-2.101	0	3.87644	0
MM_PC_MetaG.mb.97	0	3.51794	0
MEGAHIT-group-1.322	0	0	0
Modern_marine.mb.121	0	0	0
MEGAHIT-group-0.686	0	0	0
OSL_B.mb.4	0	0	3.03009
MM_PC_MetaG.mb.19	0	0	0
KR13_S3.mb.101	0	0	0
MEGAHIT-group-1.251	0	0	0
OSS_B.mb.27	0	0	0
Modern_marine.mb.161	0	0	0
MEGAHIT-group-0.746	0	0	0
MM_PW_MetaG.mb.22	0	0	0
3300022132	0	0	0
Undefined_mixed_planktonic.mb.42	0	0	0
MEGAHIT-group-0.471	3.89428	3.61843	4.10441
MEGAHIT-group-2.75	0	0	0
SweH36_LR-mb.135	0	0	0
MEGAHIT-group-2.112	0	0	0
OSL_A.mb.17	0	2.779	3.2254
MEGAHIT-group-0.413	0	0	0
SAG.0272B7.S7	0	2.71369	0
MEGAHIT-group-1.183	0	0	0
MEGAHIT-group-1.256	0	0	0
KR11_N3.mb.12	0	0	0
MEGAHIT-group-0.602	0	2.52438	0
MEGAHIT-group-1.596	0	0	0
MEGAHIT-group-1.93	0	0	0
s-sag5.2	0	0	3.60341
MEGAHIT-group-1.391	0	0	0
MEGAHIT-group-0.510	0	0	0
MEGAHIT-group-0.155	0	0	0
OS_PC_MetaG.mb.139	0	0	0
MEGAHIT-group-0.625	0	0	0
MEGAHIT-group-1.626	0	2.53597	0
MM_PC_MetaG.mb.204	0	2.88749	3.46716
3300022109	0	3.00905	0
MEGAHIT-group-1.60	0	2.97511	0
MM_PC_MetaG.mb.225	0	0	0
MEGAHIT-group-1.828	0	2.5349	0
Modern_marine_planktonic.mb.72	0	0	0
MEGAHIT-group-1.15	0	2.51038	0
MEGAHIT-group-0.557	0	0	0
MEGAHIT-group-1.1021	0	0	0
Modern_marine.mb.212	0	0	0
MEGAHIT-group-1.370	0	0	0
MM_PC_MetaG.mb.123	0	0	0
MEGAHIT-group-3.92	0	2.39555	0
MM_PW_MetaG.mb.47	0	0	0
MEGAHIT-group-1.344	0	2.4453	0
MEGAHIT-group-3.85	3.64115	2.62754	3.3671
KR11_0.1_MetaG.mb.84	4.30786	2.61196	0
1208238	0	0	0
MEGAHIT-group-1.307	3.8454	2.68601	0
MEGAHIT-group-1.177	0	3.09908	0
KR11_0.1_MetaG.mb.55	0	2.57783	0
MEGAHIT-group-0.801	0	0	0
KR13_S3.mb.94	0	0	0
MEGAHIT-group-1.182	0	3.31385	0
MM_PC_MetaG.mb.39	0	0	0
Modern_marine.mb.217	0	3.78101	0
KR11_S3.mb.53	0	0	0
MEGAHIT-group-1.134	0	3.99868	0
MEGAHIT-group-0.17	0	0	0
MEGAHIT-group-1.7	0	2.90602	0
Modern_marine.mb.199	0	0	0
MEGAHIT-group-0.359	3.40807	0	0
Undefined_mixed_planktonic.mb.19	4.54436	3.66982	0
Modern_marine.mb.194	0	0	0
Modern_marine_planktonic.mb.20	0	0	0
MEGAHIT-group-0.701	0	4.12312	0
SAG.0273B11.S18	3.85217	0	0
MEGAHIT-group-1.785	0	4.36255	0
SweH36_LR-mb.240	3.70787	0	0
MM_PC_MetaG.mb.245	0	0	0
MM_PC_MetaG.mb.5	0	0	0
Modern_marine_rock_biofilm.mb.12	0	0	0
MEGAHIT-group-1.892	0	0	0
3300022138	0	0	0
MEGAHIT-group-0.224	0	0	0
OS_PC_MetaG.mb.169	3.44	0	2.93543
MEGAHIT-group-0.789	3.85788	4.81656	0
OS_PC_MetaG.mb.22	0	0	0
MEGAHIT-group-0.296	0	0	0
OS_PC_MetaG.mb.152	0	0	0
MEGAHIT-group-0.386	0	0	0
KR13_N2.mb.99	0	0	0
MEGAHIT-group-0.419	0	0	0
MEGAHIT-group-0.91	0	0	0
MEGAHIT-group-0.401	0	0	0
Modern_marine_rock_biofilm.mb.15	0	0	0
MM_PC_MetaG.mb.70	0	0	0
KR13_N1.mb.39	3.54296	0	0
Modern_marine.mb.36	0	3.47794	0
OSL_A.mb.29	0	0	3.64096
Modern_marine.mb.172	0	0	0
MEGAHIT-group-0.236	0	0	0
MEGAHIT-group-1.696	0	2.67297	0
KR11_N3.mb.24	0	0	0
MEGAHIT-group-0.861	0	0	0
2814122944	0	0	0
KR11_S3.mb.25	0	0	0
MEGAHIT-group-1.657	0	2.43303	0
MM_PC_MetaG.mb.148	0	0	0
MEGAHIT-group-0.123	0	0	0
MEGAHIT-group-1.568	0	3.53645	0
MMS_A.mb.13	0	0	0
MEGAHIT-group-0.851	0	0	0
Modern_marine_rock_biofilm.mb.29	0	0	0
MEGAHIT-group-1.410	0	3.24923	0
MEGAHIT-group-0.189	0	0	0
MEGAHIT-group-1.168	0	0	0
Modern_marine.mb.222	0	0	0
MM_PC_MetaG.mb.88	0	0	0
MEGAHIT-group-1.845	0	2.47959	0
MEGAHIT-group-0.16	0	0	0
SweH36_LR-mb.607	0	0	0
MEGAHIT-group-0.7	0	0	0
Old_saline_planktonic.mb.112	0	0	0
MEGAHIT-group-1.377	0	0	0
MEGAHIT-group-1.962	0	0	0
MM_PC_MetaG.mb.44	0	3.83737	0
MEGAHIT-group-1.155	0	0	0
MEGAHIT-group-0.426	0	0	0
MEGAHIT-group-1.433	0	0	0
MEGAHIT-group-1.53	0	2.69	0
MEGAHIT-group-2.141	0	0	0
KR11_0.1_MetaG.mb.112	0	0	0
KR11_S2_MetaG.mb.7	0	0	0
MEGAHIT-group-0.594	0	0	0
Modern_marine.mb.87	0	0	0
Modern_marine_rock_biofilm.mb.30	0	0	0
MEGAHIT-group-1.281	0	2.78063	0
2756170436	0	0	0
MEGAHIT-group-0.667	3.67331	0	0
MEGAHIT-group-0.687	0	0	0
Modern_marine_planktonic.mb.65	0	0	0
MEGAHIT-group-1.1036	0	2.62566	0
MEGAHIT-group-1.69	0	0	0
Old_saline_glass_biofilm.mb.4	0	0	0
MEGAHIT-group-1.52	0	2.70023	0
MEGAHIT-group-1.573	0	2.97081	0
MEGAHIT-group-1.82	0	0	0
MEGAHIT-group-1.882	0	0	0
MEGAHIT-group-0.269	0	0	0
MEGAHIT-group-0.40	0	0	0
KR11_0.1_MetaG.mb.105	0	0	0
MEGAHIT-group-0.289	0	0	0
MEGAHIT-group-1.172	0	0	0
MEGAHIT-group-1.85	0	0	0
MEGAHIT-group-1.923	0	2.52063	0
SweH36_LR-mb.591	4.50406	3.22223	0
MEGAHIT-group-1.1014	5.10092	3.47418	0
MEGAHIT-group-2.94	0	0	0
Modern_marine.mb.129	0	0	0
MEGAHIT-group-0.348	0	0	0
MEGAHIT-group-0.89	0	0	0
OS_PC_MetaG.mb.179	0	0	0
MEGAHIT-group-1.372	0	0	0
OS_PC_MetaG.mb.39	0	2.50618	0
MEGAHIT-group-1.1003	0	2.61937	0
Modern_marine.mb.233	0	0	0
MEGAHIT-group-1.842	0	3.45379	0
KR11_Ju.mb.9	0	0	0
OS_PC_MetaG.mb.42	0	0	0
MEGAHIT-group-0.717	0	0	0
MEGAHIT-group-1.142	0	0	0
MEGAHIT-group-1.118	0	2.80129	0
MEGAHIT-group-0.66	0	0	0
MEGAHIT-group-0.225	0	0	0
MEGAHIT-group-0.552	0	0	0
MEGAHIT-group-0.258	0	0	0
Old_saline.mb.12	0	0	0
MEGAHIT-group-1.566	0	0	0
MEGAHIT-group-3.113	0	2.48909	3.79661
MEGAHIT-group-0.671	0	0	0
MEGAHIT-group-1.14	0	0	0
MEGAHIT-group-1.473	0	3.0319	0
2756170422	0	0	0
MMS_A.mb.33	0	0	0
Old_saline_glass_biofilm.mb.5	0	0	0
SweH36_LR-mb.603	0	0	0
MEGAHIT-group-0.502	0	0	0
KR13_S3.mb.1	0	0	0
MM_PC_MetaG.mb.172	0	0	0
MEGAHIT-group-0.834	0	0	0
SweH36_LR-mb.608	4.24709	0	0
MEGAHIT-group-2.107	0	0	0
MM_PC_MetaG.mb.37	0	0	0
KR13_N1.mb.60	0	0	0
OS_PC_MetaG.mb.31	0	0	0
MEGAHIT-group-3.64	0	3.02239	3.56317
MEGAHIT-group-2.35	0	0	0
MEGAHIT-group-1.104	0	3.62159	0
MEGAHIT-group-0.292	3.66663	2.96974	0
MEGAHIT-group-1.946	0	0	0
MEGAHIT-group-2.34	0	0	0
MEGAHIT-group-0.771	0	0	0
SweH36_LR-mb.402	0	0	0
MEGAHIT-group-2.20	0	0	0
MEGAHIT-group-0.768	0	0	0
MM_PC_MetaG.mb.136	0	0	0
2756170410	0	0	0
MEGAHIT-group-1.735	0	2.65535	0
MEGAHIT-group-3.139	0	0	0
KR13_N2.mb.31	0	0	0
MEGAHIT-group-2.40	0	0	0
MEGAHIT-group-3.82	0	0	0
MEGAHIT-group-3.47	0	2.39719	0
MEGAHIT-group-0.51	3.49166	0	0
Old_saline_planktonic.mb.34	0	0	0
OS_PC_MetaG.mb.132	0	2.89734	0
Old_saline_planktonic.mb.35	0	0	0
MEGAHIT-group-1.958	0	0	0
MEGAHIT-group-1.694	0	0	0
Modern_marine.mb.166	0	2.92609	0
MEGAHIT-group-1.445	0	3.15406	0
MEGAHIT-group-0.533	0	0	0
KR13_Ju.mb.32	0	0	0
KR11_N2.mb.4	0	0	0
MEGAHIT-group-1.912	0	0	0
MEGAHIT-group-0.246	0	0	0
Modern_marine.mb.211	0	2.95317	0
KR13_N2.mb.116	0	0	0
KR11_0.1_MetaG.mb.41	0	0	0
MEGAHIT-group-1.917	0	0	0
SweH36_LR-mb.599	0	2.87968	0
MEGAHIT-group-0.70	0	0	0
MEGAHIT-group-0.177	0	0	0
MEGAHIT-group-1.70	0	2.36134	0
MEGAHIT-group-0.632	0	0	0
MEGAHIT-group-1.80	0	3.77412	3.32314
MEGAHIT-group-0.29	0	0	0
MEGAHIT-group-1.947	0	2.61982	0
MMS_B.mb.28	0	0	0
MEGAHIT-group-2.27	0	0	0
MEGAHIT-group-0.784	0	0	0
MEGAHIT-group-1.615	0	3.26717	0
MEGAHIT-group-0.456	4.46023	0	0
MEGAHIT-group-0.710	0	0	0
Modern_marine.mb.162	0	2.97991	0
Undefined_mixed_planktonic.mb.35	0	3.82486	0
MEGAHIT-group-0.817	0	0	0
OS_PC_MetaG.mb.128	0	2.34142	0
KR11_0.1_MetaG.mb.47	4.92817	3.93742	4.14062
Old_saline_planktonic.mb.52	3.6145	3.6463	4.78054
MEGAHIT-group-0.522	0	0	0
MEGAHIT-group-1.331	0	0	0
MEGAHIT-group-1.290	0	0	0
MM_PC_MetaG.mb.192	0	0	0
MM_PC_MetaG.mb.53	0	0	0
MM_PC_MetaG.mb.18	0	0	0
MEGAHIT-group-0.231	0	0	0
MEGAHIT-group-1.1035	0	0	0
MM_PC_MetaG.mb.171	0	0	0
SweH36_LR-mb.52	3.42143	0	0
MEGAHIT-group-1.191	0	0	0
MEGAHIT-group-0.550	0	0	0
Modern_marine_rock_biofilm.mb.87	0	0	0
MEGAHIT-group-1.981	0	2.82478	0
MEGAHIT-group-1.787	0	0	0
MEGAHIT-group-0.157	0	0	0
MEGAHIT-group-0.229	0	0	0
OS_PC_MetaG.mb.33	0	0	0
Undefined_mixed_planktonic.mb.1	0	4.20177	0
MEGAHIT-group-0.699	3.8154	0	0
KR11_0.1_MetaG.mb.53	0	2.65828	0
MEGAHIT-group-0.555	0	0	0
MEGAHIT-group-0.674	0	0	0
MEGAHIT-group-1.916	0	0	0
MEGAHIT-group-1.240	0	3.3183	0
MM_PC_MetaG.mb.211	0	0	0
MEGAHIT-group-1.230	0	0	0
Modern_marine.mb.11	0	3.14989	0
MEGAHIT-group-1.81	0	2.94188	0
MEGAHIT-group-0.580	0	0	0
Modern_marine.mb.30	0	3.37908	0
Old_saline_planktonic.mb.9	0	4.49386	4.54148
Modern_marine.mb.228	0	0	0
MM_PC_MetaG.mb.229	0	2.87586	0
MM_PC_MetaG.mb.214	0	0	0
MEGAHIT-group-0.705	0	0	0
MEGAHIT-group-1.361	0	2.59227	0
MEGAHIT-group-0.152	0	0	0
SweH36_LR-mb.506	4.38485	0	0
Modern_marine_rock_biofilm.mb.83	0	0	0
MEGAHIT-group-0.520	0	0	0
MEGAHIT-group-1.534	0	2.95907	0
MEGAHIT-group-1.1005	0	2.83989	0
Modern_marine_rock_biofilm.mb.18	0	2.59343	0
MEGAHIT-group-0.620	3.72773	0	0
KR11_0.1_MetaG.mb.12	0	0	0
Old_saline_planktonic.mb.76	0	0	0
2754412917	0	2.94412	3.88071
OS_PC_MetaG.mb.13	0	0	0
MEGAHIT-group-0.219	0	3.61096	0
MEGAHIT-group-0.397	0	0	0
Old_saline.mb.128	0	0	0
MEGAHIT-group-2.37	0	0	0
MEGAHIT-group-2.44	0	0	0
MEGAHIT-group-1.879	0	0	0
3300021829	0	0	0
Old_saline_glass_biofilm.mb.10	0	0	0
MEGAHIT-group-2.59	0	0	0
MM_PC_MetaG.mb.149	0	2.70803	0
MEGAHIT-group-0.394	0	0	0
Modern_marine.mb.174	0	2.97686	5.28244
KR13_N1.mb.66	0	0	0
MEGAHIT-group-1.515	0	0	0
Modern_marine.mb.69	0	0	0
MM_PC_MetaG.mb.137	0	0	0
MM_PC_MetaG.mb.153	0	2.82704	0
OS_PC_MetaG.mb.61	0	3.5182	0
UMS_B.mb.4	0	0	0
MM_PC_MetaG.mb.193	0	0	0
MEGAHIT-group-2.9	0	0	0
Old_saline_planktonic.mb.73	0	0	3.2493
3300021821	3.49761	4.12911	3.59317
MEGAHIT-group-0.28	0	0	0
SweH36_LR-mb.623	0	3.05795	0
MEGAHIT-group-0.716	0	0	0
MEGAHIT-group-0.93	0	0	0
MEGAHIT-group-1.569	0	0	0
MEGAHIT-group-1.477	0	3.12181	0
MEGAHIT-group-1.574	0	2.37181	0
MEGAHIT-group-1.101	0	0	0
MEGAHIT-group-0.525	0	0	0
Modern_marine.mb.60	0	0	0
OS_PC_MetaG.mb.194	0	0	0
MEGAHIT-group-0.317	0	0	0
KR11_0.1_MetaG.mb.10	0	0	0
Modern_marine.mb.308	0	3.11066	0
Modern_marine_glass_biofilm.mb.128	0	0	0
MEGAHIT-group-0.128	4.22012	0	0
MEGAHIT-group-0.165	0	0	0
MEGAHIT-group-0.494	4.14514	0	0
MEGAHIT-group-1.497	0	2.67928	0
MEGAHIT-group-0.761	0	0	0
MEGAHIT-group-0.83	0	0	0
MM_PC_MetaG.mb.147	0	2.52015	0
KR11_0.1_MetaG.mb.20	0	2.9833	0
SweH36_LR-mb.314	0	0	0
MEGAHIT-group-2.70	0	0	0
MEGAHIT-group-1.837	0	2.87012	0
OS_PC_MetaG.mb.20	0	2.41017	0
Modern_marine_glass_biofilm.mb.119	0	0	0
MEGAHIT-group-0.740	0	0	0
MEGAHIT-group-1.637	0	0	0
MEGAHIT-group-1.866	0	0	0
MEGAHIT-group-0.22	4.14321	0	0
MEGAHIT-group-0.223	0	0	0
MEGAHIT-group-0.14	0	0	0
Modern_marine.mb.41	0	3.82135	0
MEGAHIT-group-1.874	0	0	0
SweH36_LR-mb.442	0	0	0
MEGAHIT-group-1.643	0	0	0
KR11_0.1_MetaG.mb.78	0	0	0
KR11_N2.mb.24	0	0	0
MEGAHIT-group-3.102	0	0	0
MEGAHIT-group-1.728	0	2.63256	0
KR13_N1.mb.7	0	0	0
MEGAHIT-group-1.796	0	0	0
Modern_marine.mb.150	0	0	0
MEGAHIT-group-0.672	4.05789	0	0
MEGAHIT-group-1.315	0	0	0
MEGAHIT-group-0.35	0	2.89623	0
MEGAHIT-group-0.601	0	0	0
Modern_marine_rock_biofilm.mb.62	0	0	0
MEGAHIT-group-0.184	0	0	0
MEGAHIT-group-2.13	0	0	0
MEGAHIT-group-1.914	0	0	0
Modern_marine_rock_biofilm.mb.110	0	0	0
KR13_N1.mb.22	0	0	0
MEGAHIT-group-0.275	0	0	0
MEGAHIT-group-1.74	0	0	0
MEGAHIT-group-0.495	0	0	0
MEGAHIT-group-1.697	0	2.58287	0
MEGAHIT-group-0.84	0	0	0
KR46_S_MetaG.mb.7	0	0	0
MEGAHIT-group-3.127	0	0	0
MEGAHIT-group-0.794	0	0	0
MMS_A.mb.25	0	0	0
MEGAHIT-group-1.759	0	2.56255	0
MEGAHIT-group-1.148	0	2.56339	0
MEGAHIT-group-1.339	0	0	0
KR13_S3.mb.28	0	0	0
MEGAHIT-group-0.551	0	0	0
Modern_marine.mb.144	0	3.25878	0
KR46_Ju.mb.1	0	0	0
Modern_marine_rock_biofilm.mb.51	0	0	0
MEGAHIT-group-2.92	0	0	0
3300022139	0	0	0
MEGAHIT-group-1.594	0	0	0
Modern_marine.mb.35	0	0	0
MM_PC_MetaG.mb.231	0	0	0
OSS_B.mb.20	0	0	0
MEGAHIT-group-1.550	0	0	0
MEGAHIT-group-0.756	0	0	0
Undefined_mixed_planktonic.mb.59	0	0	0
3300021830	0	0	0
MEGAHIT-group-0.711	0	0	0
MEGAHIT-group-0.681	0	0	0
SweH36_LR-mb.331	0	3.03565	0
MEGAHIT-group-0.651	0	0	0
UMS_B.mb.54	0	0	0
3300022121	0	0	0
MEGAHIT-group-0.96	4.56998	0	0
Modern_marine.mb.240	0	0	0
MM_PC_MetaG.mb.197	0	0	0
MEGAHIT-group-1.1039	0	0	0
MEGAHIT-group-0.217	0	0	0
MEGAHIT-group-0.728	0	0	0
MEGAHIT-group-1.392	0	0	0
MEGAHIT-group-1.852	0	2.44475	0
KR13_S3.mb.139	0	0	0
KR13_S3.mb.10	0	0	0
MEGAHIT-group-1.985	0	2.37352	0
MM_PC_MetaG.mb.144	0	3.29325	0
KR11_0.1_MetaG.mb.69	0	0	0
MM_PC_MetaG.mb.36	0	0	0
MEGAHIT-group-0.487	0	0	0
Modern_marine_glass_biofilm.mb.22	0	4.48392	0
MEGAHIT-group-0.42	0	0	0
MEGAHIT-group-2.5	0	0	0
MEGAHIT-group-1.164	0	0	0
MEGAHIT-group-0.800	0	0	0
MM_PC_MetaG.mb.237	0	0	0
OS_PC_MetaG.mb.82	0	2.56117	0
MEGAHIT-group-0.821	0	0	0
MEGAHIT-group-0.638	0	0	0
MEGAHIT-group-2.121	0	0	0
KR13_S3.mb.73	0	3.02149	3.47918
OS_PC_MetaG.mb.56	0	0	0
MEGAHIT-group-1.411	0	2.59664	0
MEGAHIT-group-1.690	4.43613	3.18711	0
Undefined_mixed_planktonic.mb.109	0	0	0
MEGAHIT-group-3.119	0	0	0
MEGAHIT-group-2.138	0	0	0
MEGAHIT-group-1.649	0	2.99217	0
MEGAHIT-group-0.532	0	0	0
MEGAHIT-group-1.676	0	0	0
MEGAHIT-group-1.438	0	0	0
MEGAHIT-group-1.972	0	0	0
MM_PW_MetaG.mb.36	0	0	0
OS_PC_MetaG.mb.32	0	0	0
Modern_marine.mb.105	0	0	0
MM_PC_MetaG.mb.116	0	0	0
MEGAHIT-group-0.341	0	0	0
KR11_S2_MetaG.mb.8	0	0	0
MEGAHIT-group-1.379	0	2.51063	0
MEGAHIT-group-0.429	0	0	0
KR11_S2_MetaG.mb.5	0	0	0
MM_PC_MetaG.mb.200	0	3.61037	0
MEGAHIT-group-1.803	0	0	0
Old_saline.mb.91	0	0	0
Modern_marine_glass_biofilm.mb.48	0	3.19769	0
MEGAHIT-group-0.618	0	0	0
OS_PC_MetaG.mb.37	0	0	0
2754412890	0	0	0
KR13_N1.mb.69	0	0	0
MEGAHIT-group-0.462	0	0	0
MEGAHIT-group-0.609	0	0	0
MEGAHIT-group-1.217	0	0	0
Modern_marine.mb.175	0	3.04169	0
MEGAHIT-group-0.169	0	0	0
Modern_marine_glass_biofilm.mb.42	0	3.39535	0
OS_PC_MetaG.mb.27	0	0	0
MEGAHIT-group-0.212	0	0	0
MEGAHIT-group-2.10	0	0	0
UMS_B.mb.11	0	0	0
SweH36_LR-mb.593	0	0	0
Old_saline_rock_biofilm.mb.6	0	0	0
MEGAHIT-group-0.318	0	0	0
MEGAHIT-group-1.501	0	2.90406	0
MEGAHIT-group-1.246	0	2.7312	3.33425
MM_PW_MetaG.mb.17	0	0	0
SweH36_LR-mb.138	0	0	0
MM_PC_MetaG.mb.141	0	2.92347	0
MEGAHIT-group-0.629	0	0	0
2754412870	0	0	0
SweH36_LR-mb.192	0	0	0
MEGAHIT-group-1.408	0	0	0
Modern_marine.mb.119	0	2.55941	0
3300022122	0	0	0
MEGAHIT-group-1.583	0	0	0
KR13_S3.mb.99	0	0	0
OS_PC_MetaG.mb.190	0	0	0
OSS_B.mb.36	0	0	0
MEGAHIT-group-1.414	0	3.71997	0
MEGAHIT-group-0.760	0	0	0
KR11_S3.mb.10	0	0	0
MEGAHIT-group-1.682	0	0	0
MEGAHIT-group-0.270	0	2.9352	0
MEGAHIT-group-1.858	0	0	0
MEGAHIT-group-1.513	0	0	0
MEGAHIT-group-1.1015	0	3.18547	0
MEGAHIT-group-3.144	0	3.5592	0
Modern_marine.mb.142	0	2.95415	0
MEGAHIT-group-1.87	0	3.04706	0
2757320349	0	0	0
MEGAHIT-group-0.176	0	0	0
MEGAHIT-group-1.221	0	2.74986	0
MEGAHIT-group-0.478	0	0	0
MEGAHIT-group-0.379	0	0	0
MM_PC_MetaG.mb.32	0	0	0
MEGAHIT-group-0.465	0	0	0
Undefined_mixed_planktonic.mb.104	0	3.42095	0
Modern_marine.mb.74	0	0	0
MEGAHIT-group-0.780	4.59338	0	0
MEGAHIT-group-1.881	0	0	0
Undefined_mixed_planktonic.mb.16	0	0	0
MEGAHIT-group-1.725	0	0	0
KR46_S_MetaG.mb.6	0	0	0
KR13_S3.mb.21	0	0	0
MEGAHIT-group-2.131	0	0	0
MEGAHIT-group-0.38	0	0	0
MEGAHIT-group-1.942	0	0	0
MEGAHIT-group-1.547	0	0	0
MEGAHIT-group-1.258	0	3.39112	0
MEGAHIT-group-1.688	0	3.36858	3.9551
KR11_N3.mb.44	0	0	0
MEGAHIT-group-0.455	0	0	0
MEGAHIT-group-2.19	0	0	0
KR13_S3.mb.38	0	0	0
KR11_0.1_MetaG.mb.38	0	0	0
MEGAHIT-group-1.662	0	3.59533	0
MEGAHIT-group-0.100	0	0	0
MEGAHIT-group-2.2	0	2.75539	0
MM_PC_MetaG.mb.55	0	0	0
OS_PC_MetaG.mb.102	0	0	0
MM_PW_MetaG.mb.18	0	0	0
KR11_N3.mb.18	0	0	0
KR13_S3.mb.42	0	0	0
MEGAHIT-group-0.721	0	0	0
MEGAHIT-group-1.84	0	2.7129	0
Undefined_mixed_planktonic.mb.121	0	3.54312	0
OS_PC_MetaG.mb.131	0	0	0
MEGAHIT-group-1.819	0	3.12008	0
KR13_N2.mb.78	0	0	0
MEGAHIT-group-1.384	0	0	0
MEGAHIT-group-0.457	0	0	0
Modern_marine.mb.320	0	2.75432	0
Modern_marine_planktonic.mb.33	0	0	0
OS_PC_MetaG.mb.114	0	0	0
MEGAHIT-group-1.147	0	0	0
3300022129	0	0	0
SweH36_LR-mb.584	0	2.61594	0
MEGAHIT-group-0.214	0	0	0
MEGAHIT-group-0.750	0	0	0
KR13_N1.mb.49	0	2.61806	3.71182
MEGAHIT-group-0.544	0	0	0
Modern_marine_rock_biofilm.mb.38	0	0	0
MEGAHIT-group-1.13	0	2.77468	0
SweH36_LR-mb.42	0	0	0
MEGAHIT-group-0.621	0	0	0
MEGAHIT-group-1.849	0	0	0
MEGAHIT-group-1.316	0	0	0
Old_saline_rock_biofilm.mb.24	0	0	0
Old_saline_planktonic.mb.128	0	0	0
OSS_B.mb.43	0	0	2.96945
MEGAHIT-group-0.623	0	0	0
Modern_marine.mb.324	0	0	0
Modern_marine.mb.317	0	0	0
MEGAHIT-group-0.820	0	2.95631	0
MEGAHIT-group-0.739	0	3.6171	0
KR11_0.1_MetaG.mb.113	0	0	0
MEGAHIT-group-2.140	0	0	0
Modern_marine.mb.49	0	0	0
MEGAHIT-group-0.684	0	0	0
MEGAHIT-group-0.506	0	0	0
OS_PC_MetaG.mb.104	0	0	0
Undefined_mixed_planktonic.mb.32	0	2.58824	0
Modern_marine.mb.305	0	0	0
MEGAHIT-group-0.160	3.26081	2.48816	0
KR11_S3.mb.41	0	3.24022	0
MEGAHIT-group-0.119	0	0	0
MEGAHIT-group-1.829	0	0	0
MEGAHIT-group-2.105	0	2.51385	0
SweH36_LR-C29390	0	0	0
MEGAHIT-group-0.364	0	0	0
KR11_0.1_MetaG.mb.59	0	0	0
3300022113	0	0	0
MEGAHIT-group-1.1042	0	2.56979	0
MEGAHIT-group-1.12	0	3.14086	0
OSS_B.mb.34	0	0	0
MM_PC_MetaG.mb.3	0	2.79749	0
KR13_N2.mb.37	0	0	0
MEGAHIT-group-1.112	0	0	0
Modern_marine_glass_biofilm.mb.73	0	2.79565	0
Modern_marine.mb.243	0	0	0
KR13_N2.mb.107	0	2.82196	0
MEGAHIT-group-3.116	0	3.0222	3.593
MEGAHIT-group-2.95	0	4.43791	0
MEGAHIT-group-1.799	0	0	0
MM_PC_MetaG.mb.220	0	0	0
OSS_B.mb.30	0	0	0
MEGAHIT-group-1.1018	0	0	0
Modern_marine.mb.58	0	0	0
MEGAHIT-group-0.518	0	0	0
MEGAHIT-group-1.138	0	3.14642	0
OSS_B.mb.48	0	0	0
MM_PC_MetaG.mb.196	0	0	0
MM_PC_MetaG.mb.162	0	4.15529	0
OS_PC_MetaG.mb.34	0	0	0
MEGAHIT-group-0.133	0	0	0
MEGAHIT-group-1.948	0	0	0
KR46_S_MetaG.mb.9	0	0	0
MEGAHIT-group-1.780	0	2.69345	0
MM_PC_MetaG.mb.223	0	0	0
MM_PC_MetaG.mb.86	0	0	0
MEGAHIT-group-0.567	0	0	0
Modern_marine_planktonic.mb.9	0	0	0
Modern_marine.mb.295	3.82551	3.94191	5.45043
Modern_marine.mb.275	0	0	0
MEGAHIT-group-0.31	0	0	0
MEGAHIT-group-0.639	0	0	0
MEGAHIT-group-1.654	0	2.59869	0
Modern_marine_glass_biofilm.mb.143	0	0	0
MEGAHIT-group-1.747	0	0	0
MEGAHIT-group-0.630	0	0	0
KR11_S3.mb.39	0	0	0
MEGAHIT-group-1.110	0	2.7851	0
MM_PC_MetaG.mb.228	0	0	0
UMS_B.mb.26	0	0	0
MEGAHIT-group-1.387	0	2.70699	0
MEGAHIT-group-1.22	0	0	0
Old_saline.mb.14	0	0	0
KR13_N2.mb.68	0	0	0
MEGAHIT-group-1.259	0	0	0
MM_PC_MetaG.mb.79	0	0	0
SweH36_LR-mb.78	3.91223	0	0
MEGAHIT-group-1.693	0	2.61238	0
MEGAHIT-group-0.791	0	0	0
MEGAHIT-group-0.530	0	0	0
KR11_0.1_MetaG.mb.49	0	0	0
MEGAHIT-group-1.6	0	2.30478	0
MEGAHIT-group-0.205	0	0	0
2757320352	0	0	0
MM_PC_MetaG.mb.159	0	3.20606	0
KR11_0.1_MetaG.mb.31	0	3.46516	0
MM_PC_MetaG.mb.67	0	0	0
SweH36_LR-C11734	0	0	0
OS_PC_MetaG.mb.198	0	0	0
MEGAHIT-group-0.617	0	0	0
SweH36_LR-mb.388	0	0	0
OS_PC_MetaG.mb.127	0	0	0
Modern_marine.mb.327	0	0	0
2754412860	0	0	0
MEGAHIT-group-3.143	0	3.17269	4.88521
MEGAHIT-group-1.223	0	0	0
MEGAHIT-group-1.443	0	3.11055	0
OS_PC_MetaG.mb.59	0	3.85149	0
MEGAHIT-group-1.595	0	2.40627	0
MEGAHIT-group-2.36	0	0	0
MEGAHIT-group-0.827	0	0	0
MEGAHIT-group-0.234	0	0	0
MEGAHIT-group-1.427	0	0	0
Undefined_mixed_planktonic.mb.65	0	3.24847	0
MEGAHIT-group-2.99	0	0	0
MEGAHIT-group-1.831	0	0	0
MEGAHIT-group-1.161	0	0	0
KR11_N2.mb.12	0	3.22879	0
MM_PC_MetaG.mb.92	0	0	0
MEGAHIT-group-0.78	0	2.93324	0
MM_PC_MetaG.mb.158	0	2.96248	0
Modern_marine_glass_biofilm.mb.23	0	3.7158	0
Modern_marine_glass_biofilm.mb.13	0	0	0
Modern_marine.mb.57	0	0	0
MEGAHIT-group-1.699	0	2.97489	0
MM_PC_MetaG.mb.168	0	0	0
OS_PC_MetaG.mb.46	0	0	0
MEGAHIT-group-1.402	0	0	0
MEGAHIT-group-0.690	3.68144	0	0
Undefined_mixed_planktonic.mb.132	0	3.26896	0
Old_saline.mb.139	0	0	0
Undefined_mixed_planktonic.mb.140	0	0	0
MEGAHIT-group-1.765	0	3.51397	0
MEGAHIT-group-1.29	0	0	0
MEGAHIT-group-0.5	0	0	0
2756170414	0	0	0
MEGAHIT-group-1.238	0	0	0
MEGAHIT-group-0.790	0	0	0
KR11_0.1_MetaG.mb.79	0	0	0
OS_PC_MetaG.mb.26	0	0	0
MEGAHIT-group-3.28	0	0	0
3300022089	0	2.48883	0
MEGAHIT-group-0.332	0	0	0
MEGAHIT-group-0.636	0	0	0
MM_PC_MetaG.mb.163	0	0	0
MEGAHIT-group-1.908	0	0	0
MEGAHIT-group-3.104	0	0	4.56444
MEGAHIT-group-1.890	0	0	0
Old_saline.mb.35	0	3.1585	0
Old_saline.mb.71	0	0	0
KR13_N2.mb.93	0	3.12443	0
MM_PC_MetaG.mb.30	0	2.95433	0
Modern_marine.mb.268	0	0	0
MEGAHIT-group-1.352	0	2.75043	0
MEGAHIT-group-0.535	0	0	0
MEGAHIT-group-1.622	0	2.40475	0
MEGAHIT-group-0.117	0	0	0
Modern_marine_glass_biofilm.mb.71	0	0	0
MM_PC_MetaG.mb.98	0	0	0
MEGAHIT-group-1.670	0	4.45531	0
MEGAHIT-group-0.199	0	0	0
MEGAHIT-group-0.126	0	0	0
MEGAHIT-group-1.764	0	0	0
Old_saline_glass_biofilm.mb.6	0	0	0
KR13_N2.mb.83	0	0	0
KR13_S2_MetaG.mb.4	0	0	0
MEGAHIT-group-2.41	0	0	0
OS_PC_MetaG.mb.192	0	0	3.07312
Modern_marine_rock_biofilm.mb.45	0	0	0
MEGAHIT-group-1.518	0	3.03241	0
MEGAHIT-group-0.272	0	0	0
MEGAHIT-group-0.279	0	0	0
Modern_marine_glass_biofilm.mb.92	0	0	0
Modern_marine.mb.246	0	0	0
MM_PC_MetaG.mb.11	0	0	0
KR13_S3.mb.25	0	0	0
MEGAHIT-group-1.109	0	0	0
MEGAHIT-group-0.75	0	0	0
MEGAHIT-group-3.132	0	0	3.69749
KR11_S3.mb.6	0	0	0
MEGAHIT-group-1.415	0	0	0
MEGAHIT-group-0.427	0	0	0
MEGAHIT-group-2.98	0	4.37084	4.11843
MEGAHIT-group-1.76	0	2.32739	0
OS_PC_MetaG.mb.51	0	3.09937	3.60825
Modern_marine.mb.301	0	0	0
KR11_S3.mb.21	0	0	0
MEGAHIT-group-1.744	0	0	0
KR13_S3.mb.119	0	0	3.52531
Modern_marine.mb.241	0	0	0
MEGAHIT-group-0.445	3.57067	0	0
MEGAHIT-group-0.373	0	0	0
MEGAHIT-group-1.58	0	3.1807	0
MMS_A.mb.17	0	0	0
MEGAHIT-group-0.814	4.06744	3.0152	0
MEGAHIT-group-1.544	0	2.58681	0
MEGAHIT-group-1.343	0	2.53908	0
MEGAHIT-group-0.159	0	0	0
MEGAHIT-group-1.63	0	2.91951	0
Modern_marine.mb.154	0	3.63312	3.26111
MEGAHIT-group-1.825	0	3.30616	0
KR13_S3.mb.34	0	0	0
MEGAHIT-group-1.382	0	0	0
KR13_S3.mb.130	0	0	0
MM_PW_MetaG.mb.11	0	0	0
MEGAHIT-group-1.282	0	3.73717	0
MEGAHIT-group-1.701	0	0	0
Undefined_mixed_planktonic.mb.24	0	0	0
MEGAHIT-group-0.646	0	0	0
SweH36_LR-C14009	3.76519	0	0
MEGAHIT-group-0.11	0	0	0
MEGAHIT-group-0.405	0	0	0
Modern_marine.mb.298	0	0	0
MEGAHIT-group-1.510	0	2.45788	0
OS_PC_MetaG.mb.1	0	0	0
MEGAHIT-group-1.171	0	0	0
MEGAHIT-group-1.476	0	0	0
KR13_S3.mb.126	0	0	0
MEGAHIT-group-1.814	0	3.13385	0
MEGAHIT-group-3.124	0	5.67489	4.17234
OS_PC_MetaG.mb.164	0	3.07401	3.21628
MEGAHIT-group-0.264	0	0	0
KR11_0.1_MetaG.mb.40	0	0	0
MEGAHIT-group-0.423	0	0	0
OSS_A.mb.5	0	0	0
MEGAHIT-group-1.460	0	0	0
Old_saline_rock_biofilm.mb.15	0	0	0
MM_PW_MetaG.mb.28	0	0	0
MEGAHIT-group-1.222	0	2.74197	0
MEGAHIT-group-1.775	0	0	0
MEGAHIT-group-1.500	0	3.05627	0
MEGAHIT-group-1.149	0	0	0
MEGAHIT-group-1.170	0	0	0
OS_PC_MetaG.mb.153	0	0	0
OS_PC_MetaG.mb.80	0	0	0
MEGAHIT-group-0.206	0	0	0
MEGAHIT-group-0.642	0	0	0
MM_PC_MetaG.mb.2	0	0	0
MEGAHIT-group-1.190	0	0	0
MEGAHIT-group-3.98	0	0	0
MEGAHIT-group-1.354	0	2.61969	0
MEGAHIT-group-1.587	0	0	0
MEGAHIT-group-1.632	0	2.78572	0
Old_saline.mb.48	0	3.15751	4.67231
MEGAHIT-group-3.125	0	0	0
MEGAHIT-group-0.380	0	0	0
OS_PC_MetaG.mb.125	0	0	0
KR13_N2.mb.101	0	0	0
MEGAHIT-group-0.260	0	0	0
OS_PC_MetaG.mb.175	0	0	0
2754412880	0	0	0
KR11_0.1_MetaG.mb.98	0	0	0
MEGAHIT-group-1.921	0	0	0
MEGAHIT-group-2.103	0	0	0
MEGAHIT-group-0.592	3.48906	0	0
OS_PC_MetaG.mb.28	0	0	0
Modern_marine.mb.39	0	0	0
MEGAHIT-group-0.593	0	0	0
MEGAHIT-group-0.507	0	0	0
MEGAHIT-group-0.34	0	0	0
MM_PC_MetaG.mb.8	0	0	0
MEGAHIT-group-0.9	0	0	0
MEGAHIT-group-1.202	0	2.8831	0
KR46_M_MetaG.mb.9	0	0	0
OS_PC_MetaG.mb.121	0	0	0
OS_PC_MetaG.mb.40	0	2.65808	0
MEGAHIT-group-1.954	0	3.92043	0
MEGAHIT-group-0.244	3.62807	0	0
Modern_marine.mb.116	0	0	0
MEGAHIT-group-1.57	0	2.55805	0
MEGAHIT-group-1.334	0	2.92186	0
MEGAHIT-group-1.295	0	0	0
MEGAHIT-group-0.747	0	0	0
MEGAHIT-group-0.856	0	0	0
KR13_S3.mb.63	0	0	0
MEGAHIT-group-1.351	0	0	0
Modern_marine_rock_biofilm.mb.115	4.45548	3.32854	0
3300022142	0	0	0
Undefined_mixed_planktonic.mb.17	0	0	0
UMS_A.mb.16	0	0	0
OS_PC_MetaG.mb.50	0	0	0
2756170441	0	2.40154	0
Old_saline_planktonic.mb.16	0	0	0
OS_PC_MetaG.mb.69	0	0	0
MEGAHIT-group-1.834	0	0	0
MEGAHIT-group-0.443	0	0	0
KR11_S3.mb.38	0	0	0
MEGAHIT-group-1.887	0	2.93373	0
MEGAHIT-group-0.195	0	0	0
OS_PC_MetaG.mb.142	0	0	0
MEGAHIT-group-1.479	3.8464	2.78692	0
Modern_marine.mb.132	0	2.72885	0
MEGAHIT-group-0.737	0	0	0
MEGAHIT-group-1.55	0	2.85773	0
MEGAHIT-group-0.387	0	0	0
KR13_N2.mb.88	0	0	0
SweH36_LR-mb.602	4.9812	0	0
MM_PC_MetaG.mb.104	0	3.87581	0
MEGAHIT-group-1.939	0	2.5051	0
Modern_marine.mb.18	0	0	0
OS_PC_MetaG.mb.115	0	0	3.63621
UMS_B.mb.41	0	0	0
MEGAHIT-group-1.436	0	0	0
MEGAHIT-group-3.50	0	0	4.17174
MEGAHIT-group-0.147	0	0	0
Old_saline_planktonic.mb.4	0	0	0
MEGAHIT-group-1.774	0	0	0
MEGAHIT-group-0.568	0	0	0
MEGAHIT-group-3.130	0	2.98406	0
MM_PC_MetaG.mb.230	0	0	0
MM_PC_MetaG.mb.115	0	2.99373	0
Old_saline_planktonic.mb.75	0	3.26165	3.40767
MEGAHIT-group-0.823	0	0	0
MEGAHIT-group-0.624	0	0	0
KR13_N2.mb.76	0	0	0
MEGAHIT-group-0.340	0	0	0
UMS_B.mb.39	0	0	0
MM_PC_MetaG.mb.47	0	3.05888	0
OS_PC_MetaG.mb.108	0	0	0
MEGAHIT-group-0.579	0	0	0
MM_PC_MetaG.mb.128	0	0	0
Old_saline.mb.159	0	0	0
Modern_marine_planktonic.mb.28	0	0	0
OSS_A.mb.35	0	0	0
MEGAHIT-group-0.765	0	0	0
MEGAHIT-group-0.589	0	2.69124	0
MM_PW_MetaG.mb.4	0	0	0
Modern_marine_rock_biofilm.mb.81	0	2.44372	0
SweH36_LR-mb.260	3.97613	0	0
MMS_A.mb.8	0	0	0
OS_PC_MetaG.mb.117	0	0	0
MEGAHIT-group-1.200	0	0	0
KR11_0.1_MetaG.mb.26	0	0	0
Modern_marine.mb.252	0	2.61711	0
MM_PC_MetaG.mb.203	0	0	0
Old_saline.mb.25	0	0	0
MEGAHIT-group-1.335	0	2.5089	0
KR13_S3.mb.140	0	0	0
Old_saline_planktonic.mb.28	0	0	0
Old_saline_planktonic.mb.1	0	0	0
MEGAHIT-group-0.655	0	0	0
Modern_marine.mb.89	0	0	0
MEGAHIT-group-1.599	0	0	0
MEGAHIT-group-0.182	0	0	0
SAG.0240B2d.S1	4.41213	3.41012	0
Undefined_mixed_planktonic.mb.80	0	0	0
OS_PC_MetaG.mb.199	0	3.36378	0
MEGAHIT-group-0.767	0	0	0
OS_PC_MetaG.mb.9	0	0	0
KR11_0.1_MetaG.mb.97	0	0	0
MEGAHIT-group-0.262	0	0	0
MEGAHIT-group-0.512	0	0	0
MEGAHIT-group-2.139	0	2.72258	0
MEGAHIT-group-1.326	0	0	0
MEGAHIT-group-1.301	0	2.49259	0
MEGAHIT-group-0.415	0	0	0
MEGAHIT-group-0.183	0	0	0
MEGAHIT-group-0.859	0	0	0
Modern_marine.mb.208	0	3.60347	0
KR13_N2.mb.29	3.52086	3.19425	3.65585
MEGAHIT-group-0.299	0	3.19652	0
KR13_S3.mb.5	0	0	0
MEGAHIT-group-1.234	0	0	0
MEGAHIT-group-0.130	0	0	0
OS_PC_MetaG.mb.4	0	2.8799	0
MEGAHIT-group-1.8	0	2.69484	0
MEGAHIT-group-1.1006	0	3.70096	0
KR13_N2.mb.45	0	0	0
MEGAHIT-group-1.403	0	2.95784	0
MEGAHIT-group-0.283	0	0	0
MEGAHIT-group-3.15	0	0	0
MEGAHIT-group-1.83	0	2.60026	0
MEGAHIT-group-1.358	0	2.46546	0
SAG.0272F5.S5	4.19466	3.39888	0
MM_PC_MetaG.mb.41	0	0	0
MEGAHIT-group-1.746	0	0	0
MEGAHIT-group-1.488	0	0	0
MEGAHIT-group-1.884	0	2.81567	0
MEGAHIT-group-2.7	0	0	0
MEGAHIT-group-1.590	0	2.95026	0
UMS_B.mb.52	0	0	0
KR46_M_MetaG.mb.1	0	0	0
Modern_marine.mb.187	0	0	0
Modern_marine_planktonic.mb.29	0	0	0
MM_PC_MetaG.mb.24	0	3.52324	0
MEGAHIT-group-0.612	0	0	0
Modern_marine.mb.245	0	4.23807	0
KR46_Ju.mb.15	0	0	0
KR46_S_MetaG.mb.3	0	0	0
3300022108	0	0	0
MEGAHIT-group-2.90	0	0	0
MEGAHIT-group-1.940	0	2.55196	0
Modern_marine.mb.261	0	0	0
OS_PC_MetaG.mb.200	0	0	0
MEGAHIT-group-1.1031	0	0	0
KR13_S3.mb.84	0	2.48073	0
MEGAHIT-group-0.852	0	0	0
MEGAHIT-group-0.390	0	0	0
MEGAHIT-group-1.86	0	2.99053	0
OS_PC_MetaG.mb.16	0	0	0
MM_PC_MetaG.mb.169	0	0	0
Undefined_mixed_planktonic.mb.41	0	0	0
MM_PC_MetaG.mb.174	0	0	0
MEGAHIT-group-2.49	0	0	0
MM_PC_MetaG.mb.73	0	2.9706	0
MEGAHIT-group-1.867	0	0	0
MEGAHIT-group-3.35	0	0	0
MEGAHIT-group-0.226	0	0	0
MEGAHIT-group-1.186	0	0	0
MEGAHIT-group-1.794	0	0	0
MEGAHIT-group-0.726	0	0	0
MEGAHIT-group-0.273	0	0	0
MMS_A.mb.10	0	0	0
MM_PC_MetaG.mb.182	0	0	0
MEGAHIT-group-0.538	0	0	0
MEGAHIT-group-0.683	0	0	0
Modern_marine_planktonic.mb.39	0	3.62809	0
MEGAHIT-group-1.67	0	2.71602	0
MEGAHIT-group-1.865	0	0	0
MEGAHIT-group-1.49	0	0	0
Old_saline.mb.30	0	0	0
KR13_N2.mb.24	0	0	0
MEGAHIT-group-1.920	0	2.45047	0
SAG.0316G10.S22	0	0	0
MEGAHIT-group-1.925	0	2.50504	0
MM_PC_MetaG.mb.113	0	0	0
MEGAHIT-group-0.441	0	0	0
MEGAHIT-group-1.126	0	2.58156	0
MEGAHIT-group-1.588	0	2.35797	0
Old_saline_planktonic.mb.31	0	0	0
MEGAHIT-group-1.784	0	0	0
OS_PC_MetaG.mb.148	3.67875	0	0
KR11_0.1_MetaG.mb.19	0	0	0
MEGAHIT-group-1.241	0	0	0
KR13_N1.mb.16	0	0	0
Undefined_mixed_planktonic.mb.115	0	0	0
OS_PC_MetaG.mb.126	0	0	0
KR13_S3.mb.133	0	0	0
MEGAHIT-group-3.109	0	0	3.57332
MEGAHIT-group-1.733	0	2.68633	0
Modern_marine_rock_biofilm.mb.101	0	0	0
MEGAHIT-group-2.118	0	0	0
MEGAHIT-group-1.1032	0	0	0
MEGAHIT-group-1.965	0	0	0
Undefined_mixed_planktonic.mb.81	0	3.15669	0
MEGAHIT-group-2.133	0	0	0
MEGAHIT-group-1.822	0	0	0
MEGAHIT-group-1.605	0	3.00765	0
KR13_N2.mb.57	0	0	0
MEGAHIT-group-1.187	0	0	0
MEGAHIT-group-1.43	0	0	0
Modern_marine_rock_biofilm.mb.19	0	2.66698	0
Old_saline_planktonic.mb.98	0	0	0
MM_PC_MetaG.mb.117	0	3.4435	0
MEGAHIT-group-1.404	0	0	0
MEGAHIT-group-1.804	0	3.31581	0
MEGAHIT-group-0.50	0	0	0
MEGAHIT-group-1.270	3.73791	2.82975	0
MEGAHIT-group-1.516	0	0	0
MEGAHIT-group-0.164	0	0	0
MEGAHIT-group-0.304	0	0	0
OS_PC_MetaG.mb.68	0	0	0
MEGAHIT-group-1.320	0	0	0
SweH36_LR-mb.5	0	0	0
MEGAHIT-group-0.816	0	0	0
MEGAHIT-group-0.172	0	0	0
MEGAHIT-group-1.262	0	3.28103	0
MM_PC_MetaG.mb.215	0	0	0
MEGAHIT-group-0.209	0	0	0
Modern_marine_planktonic.mb.88	0	0	0
Modern_marine.mb.318	0	0	0
KR13_N2.mb.32	0	0	0
Old_saline.mb.102	0	0	0
SweH36_LR-mb.416	0	0	0
OS_PC_MetaG.mb.72	0	2.51051	3.26253
MEGAHIT-group-0.303	0	0	0
MEGAHIT-group-0.412	0	0	0
MM_PC_MetaG.mb.25	0	0	0
MEGAHIT-group-1.267	0	0	0
MEGAHIT-group-1.613	0	0	0
MM_PC_MetaG.mb.185	0	2.9918	0
MEGAHIT-group-1.380	0	0	0
MEGAHIT-group-0.384	0	0	0
Old_saline.mb.167	0	0	0
SweH36_LR-mb.236	0	0	0
MEGAHIT-group-1.1043	0	2.63388	0
MEGAHIT-group-0.545	0	0	0
2754412846	0	0	0
MEGAHIT-group-1.56	0	0	0
MM_PC_MetaG.mb.84	0	0	0
MEGAHIT-group-0.554	0	2.6412	0
OS_PC_MetaG.mb.129	0	0	0
MEGAHIT-group-1.702	0	2.46222	0
Old_saline.mb.115	0	0	0
MEGAHIT-group-1.291	0	4.01645	0
OS_PC_MetaG.mb.107	0	0	0
SweH36_LR-mb.251	0	0	0
KR13_N1.mb.34	3.65079	3.62988	4.08235
Modern_marine_rock_biofilm.mb.71	0	0	0
OS_PC_MetaG.mb.71	0	3.52115	3.16254
MM_PC_MetaG.mb.108	0	0	0
MEGAHIT-group-0.240	0	0	0
MEGAHIT-group-0.33	0	0	0
3300021822	0	0	0
MEGAHIT-group-1.708	0	0	0
MEGAHIT-group-0.358	0	0	0
OS_PC_MetaG.mb.77	0	0	0
MEGAHIT-group-3.115	0	2.61074	0
MEGAHIT-group-0.53	0	0	0
MEGAHIT-group-0.438	0	0	0
MM_PC_MetaG.mb.59	0	0	0
MEGAHIT-group-1.232	0	0	0
MEGAHIT-group-2.61	0	0	0
MEGAHIT-group-1.941	0	0	0
MEGAHIT-group-0.590	0	0	0
Modern_marine.mb.103	0	0	0
MEGAHIT-group-1.557	0	2.74888	0
MEGAHIT-group-1.781	0	0	0

## Sheet: Lifted_out_112_MAGs_metaT
Genome	New_code	AHRL.69.4	AHRL.200.6	AHRL.345.0
MEGAHIT-group-0.111	AHRL-69.4-O3	0	0	0
MEGAHIT-group-0.67	AHRL-69.4-F17	0	0	0
Modern_marine.mb.206	AHRL-171.3-O1	0	0	0
MEGAHIT-group-0.607	AHRL-69.4-F24	0	0	0
MEGAHIT-group-1.598	AHRL-200.6-C1	0	0	0
MEGAHIT-group-1.137	AHRL-200.6-O9	0	2.58097	0
MEGAHIT-group-1.298	AHRL-200.6-O15	0	0	0
MEGAHIT-group-0.81	AHRL-69.4-F3	4.24467	0	0
MEGAHIT-group-1.210	AHRL-200.6-O1	0	3.5747	0
MEGAHIT-group-0.799	AHRL-69.4-F25	0	0	0
MEGAHIT-group-1.471	AHRL-200.6-C6	0	0	0
MEGAHIT-group-1.761	AHRL-200.6-O7	0	0	0
MEGAHIT-group-0.194	AHRL-69.4-F9	0	0	0
MEGAHIT-group-0.389	AHRL-69.4-F6	3.60047	2.61937	0
MEGAHIT-group-3.13	AHRL-345.0-F2	0	0	0
Modern_marine.mb.125	AHRL-171.3-F4	0	0	0
MEGAHIT-group-1.272	AHRL-200.6-C8	0	0	0
MEGAHIT-group-1.245	AHRL-200.6-O12	0	2.99235	0
MEGAHIT-group-1.251	AHRL-200.6-O8	0	0	0
SAG.0272B7.S7	AHRL-415.2-F1	0	2.71369	0
MEGAHIT-group-1.60	AHRL-200.6-O11	0	2.97511	0
MEGAHIT-group-1.828	AHRL-200.6-F14	0	2.5349	0
MM_PC_MetaG.mb.123	AHRL-171.3-F3	0	0	0
MEGAHIT-group-1.344	AHRL-200.6-F17	0	2.4453	0
MEGAHIT-group-1.7	AHRL-200.6-F9	0	2.90602	0
OS_PC_MetaG.mb.22	AHRL-448.4-O1	0	0	0
MEGAHIT-group-0.123	AHRL-69.4-F10	0	0	0
MEGAHIT-group-1.1036	AHRL-200.6-F21	0	2.62566	0
MEGAHIT-group-1.82	AHRL-200.6-F11	0	0	0
MEGAHIT-group-1.85	AHRL-200.6-C4	0	0	0
MEGAHIT-group-2.94	AHRL-281.7-F1	0	0	0
MEGAHIT-group-1.473	AHRL-200.6-F15	0	3.0319	0
MEGAHIT-group-0.502	AHRL-69.4-F1	0	0	0
MEGAHIT-group-0.768	AHRL-69.4-O2	0	0	0
MEGAHIT-group-1.958	AHRL-200.6-O3	0	0	0
MEGAHIT-group-1.694	AHRL-200.6-F2	0	0	0
MEGAHIT-group-1.912	AHRL-200.6-O18	0	0	0
MEGAHIT-group-0.246	AHRL-69.4-F23	0	0	0
MEGAHIT-group-0.456	AHRL-69.4-F13	4.46023	0	0
MEGAHIT-group-0.522	AHRL-69.4-O9	0	0	0
MEGAHIT-group-1.290	AHRL-200.6-F1	0	0	0
MEGAHIT-group-0.699	AHRL-69.4-F14	3.8154	0	0
MEGAHIT-group-0.555	AHRL-69.4-F20	0	0	0
MEGAHIT-group-1.230	AHRL-200.6-O4	0	0	0
Modern_marine_rock_biofilm.mb.83	AHRL-294.1-C1	0	0	0
MEGAHIT-group-1.1005	AHRL-200.6-O13	0	2.83989	0
MEGAHIT-group-0.620	AHRL-69.4-F4	3.72773	0	0
MEGAHIT-group-0.494	AHRL-69.4-O10	4.14514	0	0
MEGAHIT-group-0.740	AHRL-69.4-C1	0	0	0
MEGAHIT-group-1.866	AHRL-200.6-F8	0	0	0
MEGAHIT-group-0.14	AHRL-69.4-O12	0	0	0
MEGAHIT-group-0.672	AHRL-69.4-F2	4.05789	0	0
MEGAHIT-group-1.339	AHRL-200.6-C2	0	0	0
3300022139	AHRL-171.3-F5	0	0	0
MEGAHIT-group-1.550	AHRL-200.6-F16	0	0	0
MEGAHIT-group-0.217	AHRL-69.4-F11	0	0	0
MEGAHIT-group-1.164	AHRL-200.6-O2	0	0	0
MEGAHIT-group-3.119	AHRL-345.0-F3	0	0	0
MEGAHIT-group-1.972	AHRL-200.6-C5	0	0	0
MEGAHIT-group-0.341	AHRL-69.4-F8	0	0	0
MEGAHIT-group-1.803	AHRL-200.6-F12	0	0	0
2754412870	AHRL-171.3-F1	0	0	0
3300022122	AHRL-171.3-C1	0	0	0
MEGAHIT-group-1.414	AHRL-200.6-F22	0	3.71997	0
MEGAHIT-group-1.858	AHRL-200.6-F20	0	0	0
2757320349	AHRL-448.4-F1	0	0	0
KR13_S3.mb.38	OI-330.5-O1	0	0	0
MEGAHIT-group-0.721	AHRL-69.4-O7	0	0	0
MEGAHIT-group-1.147	AHRL-200.6-O5	0	0	0
MEGAHIT-group-0.684	AHRL-69.4-O5	0	0	0
Modern_marine.mb.295	AHRL-171.3-O3	3.82551	3.94191	5.45043
Modern_marine.mb.275	AHRL-171.3-O2	0	0	0
MEGAHIT-group-1.747	AHRL-200.6-F19	0	0	0
MEGAHIT-group-1.595	AHRL-200.6-O17	0	2.40627	0
MEGAHIT-group-1.427	AHRL-200.6-F7	0	0	0
MEGAHIT-group-0.5	AHRL-69.4-O1	0	0	0
MEGAHIT-group-1.890	AHRL-200.6-F5	0	0	0
MEGAHIT-group-1.518	AHRL-200.6-F13	0	3.03241	0
MEGAHIT-group-0.272	AHRL-69.4-F21	0	0	0
MEGAHIT-group-0.75	AHRL-69.4-F15	0	0	0
MEGAHIT-group-3.132	AHRL-345.0-O1	0	0	3.69749
MEGAHIT-group-0.427	AHRL-69.4-F5	0	0	0
MEGAHIT-group-1.744	AHRL-200.6-F6	0	0	0
MEGAHIT-group-1.222	AHRL-200.6-O10	0	2.74197	0
MEGAHIT-group-0.642	AHRL-69.4-F22	0	0	0
MEGAHIT-group-1.190	AHRL-200.6-F3	0	0	0
Old_saline.mb.48	AHRL-448.4-O2	0	3.15751	4.67231
MEGAHIT-group-3.125	AHRL-345.0-F1	0	0	0
KR11_0.1_MetaG.mb.98	OI-366.7-F1	0	0	0
MEGAHIT-group-1.57	AHRL-200.6-F10	0	2.55805	0
MEGAHIT-group-1.295	AHRL-200.6-O6	0	0	0
Old_saline_planktonic.mb.75	AHRL-448.4-F2	0	3.26165	3.40767
MEGAHIT-group-0.262	AHRL-69.4-O8	0	0	0
MEGAHIT-group-0.612	AHRL-69.4-C2	0	0	0
3300022108	AHRL-171.3-F2	0	0	0
MEGAHIT-group-0.852	AHRL-69.4-F7	0	0	0
MEGAHIT-group-0.390	AHRL-69.4-F26	0	0	0
MEGAHIT-group-0.226	AHRL-69.4-O6	0	0	0
MEGAHIT-group-0.538	AHRL-69.4-F19	0	0	0
MEGAHIT-group-0.441	AHRL-69.4-O4	0	0	0
MEGAHIT-group-1.1032	AHRL-200.6-F4	0	0	0
MEGAHIT-group-1.965	AHRL-200.6-C7	0	0	0
Modern_marine_rock_biofilm.mb.19	AHRL-294.1-F1	0	2.66698	0
MEGAHIT-group-1.804	AHRL-200.6-F18	0	3.31581	0
MEGAHIT-group-0.164	AHRL-69.4-F12	0	0	0
MEGAHIT-group-0.172	AHRL-69.4-O13	0	0	0
MEGAHIT-group-0.209	AHRL-69.4-F16	0	0	0
MEGAHIT-group-1.267	AHRL-200.6-C3	0	0	0
MEGAHIT-group-1.291	AHRL-200.6-O14	0	4.01645	0
MEGAHIT-group-0.240	AHRL-69.4-F18	0	0	0
MEGAHIT-group-1.232	AHRL-200.6-O16	0	0	0
MEGAHIT-group-0.590	AHRL-69.4-O11	0	0	0
