# Supplementary material for: Novel candidate taxa contribute to key metabolic processes in Fennoscandian Shield deep groundwaters
Source: ISME Commun. 2024 Sep 23;4(1):ycae113. doi: 10.1093/ismeco/ycae113 (PMC11484514; doi:10.1093/ismeco/ycae113)
Supplement: Supplementary_Table_S4_ycae113 [file supplementary_table_s4_ycae113.xlsx]

## Sheet: Contents
Supplemental Table S4. Contribution of the 112 novel taxa in each METABOLIC function expressed as a percentage of the total community.

## Sheet: MAGs
Function_name	MW_score	Borehole	AHRL-200.6-F1_Altiarchaeota	AHRL-200.6-O1_Iainarchaeota	AHRL-200.6-F2_Micrarchaeota	AHRL-200.6-F4_Nanoarchaeota	AHRL-69.4-O1_SpSt-1190	AHRL-448.4-O1_Thermoplasmatota	AHRL-69.4-F2_Thermoproteota	AHRL-200.6-F5_Thermoproteota	AHRL-69.4-F3_Thermoproteota	AHRL-69.4-F4_Thermoproteota	AHRL-200.6-O2_Undinarchaeota	AHRL-200.6-C1_4484-113	AHRL-200.6-C2_4484-113	AHRL-294.1-F1_AABM5-125-24	AHRL-69.4-F5_AABM5-125-24	AHRL-345.0-F1_Acidobacteriota	AHRL-200.6-C3_Actinobacteriota	AHRL-294.1-C1_B130-G9	AHRL-200.6-F6_CG03	AHRL-345.0-O1_Chloroflexota	AHRL-69.4-F6_Chloroflexota	AHRL-171.3-F1_Chloroflexota	AHRL-171.3-F2_Desantisbacteria	AHRL-69.4-C1_Desulfobacterota	AHRL-448.4-F1_Desulfobacterota	AHRL-415.2-F1_Desulfobacterota	AHRL-69.4-F7_Desulfobacterota	AHRL-200.6-C5_Elusimicrobiota	AHRL-200.6-C4_Elusimicrobiota	AHRL-200.6-F7_Elusimicrobiota	AHRL-200.6-F8_Elusimicrobiota	AHRL-200.6-O3_Elusimicrobiota	AHRL-200.6-F9_Eremiobacterota	AHRL-69.4-O2_Eremiobacterota	AHRL-200.6-O4_Fibrobacterota	AHRL-200.6-O5_Firestonebacteria	AHRL-171.3-O1_GCA-001730085	AHRL-69.4-O4_JACQOV01	AHRL-69.4-O3_JACQOV01	AHRL-200.6-C7_JACRDZ01	AHRL-200.6-C6_JACRDZ01	AHRL-171.3-C1_JACRDZ01	AHRL-200.6-O6_JAFGOL01	AHRL-200.6-C8_Margulisbacteria	AHRL-69.4-C2_Margulisbacteria	AHRL-171.3-O2_Margulisbacteria	AHRL-200.6-O7_Margulisbacteria
Fermentation_AHRL-69.4	9.8	AHRL-69.4	0	0	0	0	0	0	0.2	0	0.1	0.1	0	0	0	0	0.1	0	0	0	0	0	0.5	0	0	0.2	0	0.2	0.2	0	0	0	0	0	0	0.2	0	0	0	0	0	0	0	0	0	0	0	0	0
Organic carbon oxidation - amino acid utilization_AHRL-69.4	9.5	AHRL-69.4	0	0	0	0	0	0	0.2	0	0.1	0.1	0	0	0	0	0.1	0	0	0	0	0	0.5	0	0	0.3	0	0.2	0.2	0	0	0	0	0	0	0.2	0	0	0	0.1	0.1	0	0	0	0	0	0	0	0
Organic carbon oxidation - complex carbon degradation_AHRL-69.4	7.5	AHRL-69.4	0	0	0	0	0	0	0	0	0	0	0	0	0	0	0	0	0	0	0	0	0	0	0	0.3	0	0.2	0.3	0	0	0	0	0	0	0.3	0	0	0	0.1	0.1	0	0	0	0	0	0	0	0
Organic carbon oxidation - fatty acid degradation_AHRL-69.4	7.2	AHRL-69.4	0	0	0	0	0	0	0	0	0	0	0	0	0	0	0.1	0	0	0	0	0	0.7	0	0	0.3	0	0.2	0.3	0	0	0	0	0	0	0.3	0	0	0	0.1	0.1	0	0	0	0	0	0	0	0
Carbon fixation - Wood-Ljungdahl pathway_AHRL-69.4	6.4	AHRL-69.4	0	0	0	0	0	0	0.2	0	0	0	0	0	0	0	0	0	0	0	0	0	0.7	0	0	0.4	0	0	0.4	0	0	0	0	0	0	0	0	0.1	0	0	0	0	0	0	0	0	0	0	0
Organic carbon oxidation - formate oxidation_AHRL-69.4	6.3	AHRL-69.4	0	0	0	0	0	0	0	0	0.1	0	0	0	0	0	0.1	0	0	0	0	0	0.7	0	0	0.4	0	0.2	0.4	0	0	0	0	0	0	0	0	0.1	0	0	0	0	0	0	0	0	0	0	0
Sulfur oxidation - sdo_AHRL-69.4	6.3	AHRL-69.4	0	0	0	0	0	0	0.2	0	0.1	0.1	0	0	0	0	0.1	0	0	0	0	0.1	0.7	0	0	0.4	0	0.2	0.4	0	0	0	0	0	0	0.3	0	0	0	0.1	0.1	0	0	0	0	0	0	0	0
Organic carbon oxidation - aromatics degradation_AHRL-69.4	5.3	AHRL-69.4	0	0	0	0	0	0	0	0	0	0	0	0	0	0	0	0	0	0	0	0	0.9	0	0	0.5	0	0.3	0.4	0	0	0	0	0	0	0	0	0	0	0	0	0	0	0	0	0	0	0	0
Acetate oxidation_AHRL-69.4	4.4	AHRL-69.4	0	0	0	0	0	0	0.3	0	0	0.1	0	0	0	0	0	0	0	0	0	0.1	0	0	0	0.5	0	0.4	0.5	0	0	0	0	0	0	0	0	0	0	0	0	0	0	0	0	0	0	0	0
Hydrogen generation_AHRL-69.4	4.1	AHRL-69.4	0	0	0	0	0	0	0	0	0	0.1	0	0	0	0	0	0	0	0	0	0	0	0	0	0	0	0	0.6	0	0	0	0	0	0	0.5	0	0	0	0	0	0	0	0	0	0	0	0	0
Hydrogen oxidation_AHRL-69.4	3.7	AHRL-69.4	0	0	0	0	0	0	0	0	0	0.2	0	0	0	0	0	0	0	0	0	0	1.3	0	0	0	0	0	0.6	0	0	0	0	0	0	0	0	0	0	0	0	0	0	0	0	0	0	0	0
Sulfite reduction - dsrABD_AHRL-69.4	3.4	AHRL-69.4	0	0	0	0	0	0	0	0	0	0	0	0	0	0	0	0	0	0	0	0	0	0	0	0.7	0	0	0.7	0	0	0	0	0	0	0	0	0	0	0	0	0	0	0	0	0	0	0	0
Sulfite oxidation_AHRL-69.4	3.3	AHRL-69.4	0	0	0	0	0	0	0	0	0	0	0	0	0	0	0	0	0	0	0	0.1	0	0	0	0.7	0	0.5	0.7	0	0	0	0	0	0	0	0	0	0	0	0	0	0	0	0	0	0	0	0
Sulfate reduction_AHRL-69.4	3.3	AHRL-69.4	0	0	0	0	0	0	0	0	0	0	0	0	0	0	0	0	0	0	0	0.1	0	0	0	0.7	0	0.5	0.7	0	0	0	0	0	0	0	0	0	0	0	0	0	0	0	0	0	0	0	0
Fermentation_AHRL-200.6	9.9	AHRL-200.6	0.1	0.1	0	0.1	0	0	0	0.1	0	0	0.1	0	0	0	0	0	0	0	0.1	0	0.1	0	0	0	0	0.8	0	0.1	0	0	0.1	0	0.1	0	0	0.1	0	0	0	0.2	0.1	0	0.1	0.1	0	0	0
Organic carbon oxidation - amino acid utilization_AHRL-200.6	9.5	AHRL-200.6	0.1	0	0	0.1	0	0	0	0.1	0	0	0.1	0	0	0	0	0	0	0	0.1	0	0.1	0	0	0	0	0.8	0	0.1	0	0	0.1	0	0.1	0	0	0.1	0	0	0	0.2	0.1	0	0.2	0.1	0	0	0
Organic carbon oxidation - fatty acid degradation_AHRL-200.6	8	AHRL-200.6	0	0	0	0	0	0	0	0	0	0	0	0	0	0	0	0	0	0	0.1	0.1	0.2	0	0	0	0	1	0	0.1	0.1	0	0.1	0.1	0.1	0	0	0.2	0	0	0	0.2	0.1	0	0	0.1	0	0	0.1
Organic carbon oxidation - complex carbon degradation_AHRL-200.6	7.4	AHRL-200.6	0.1	0	0.1	0.1	0	0	0	0.1	0	0	0	0	0	0	0	0	0	0	0.1	0.1	0	0	0	0	0	1	0	0.1	0.1	0	0.1	0	0.1	0	0	0.2	0	0	0	0.2	0	0	0.2	0.1	0	0	0
Organic carbon oxidation - formate oxidation_AHRL-200.6	5.8	AHRL-200.6	0.1	0	0	0	0	0	0	0.1	0	0	0	0	0	0.1	0	0	0	0	0	0	0.2	0	0	0	0	1.3	0	0	0	0	0	0	0	0	0	0.2	0	0	0	0.3	0.1	0	0.3	0	0	0	0
Carbon fixation - Wood-Ljungdahl pathway_AHRL-200.6	5.6	AHRL-200.6	0.1	0.1	0	0.1	0	0	0	0.1	0	0	0	0	0	0	0	0	0	0	0	0.1	0.2	0	0	0	0	0	0	0.1	0	0	0	0.1	0.1	0	0	0.2	0	0	0	0.3	0	0	0	0	0	0	0
Sulfur oxidation - sdo_AHRL-200.6	5.4	AHRL-200.6	0.1	0	0	0	0	0	0	0	0	0	0.1	0	0	0.1	0	0	0	0	0.1	0.1	0.2	0	0	0	0	1.4	0	0.1	0.1	0.1	0	0.1	0.1	0	0.1	0	0	0	0	0.3	0.1	0	0.3	0	0	0	0.1
Acetate oxidation_AHRL-200.6	4.4	AHRL-200.6	0.1	0	0	0.1	0	0	0	0.1	0	0	0	0	0	0	0	0	0	0	0	0.1	0	0	0	0	0	1.8	0	0	0	0	0	0	0	0	0	0	0	0	0	0.4	0	0	0	0	0	0	0
Hydrogen generation_AHRL-200.6	4.4	AHRL-200.6	0	0	0.1	0	0	0	0	0.1	0	0	0.1	0	0	0	0	0	0	0	0.2	0	0	0	0	0	0	0	0	0.2	0.1	0	0.2	0	0.2	0	0	0	0.1	0	0	0	0	0	0	0.1	0	0	0.1
Organic carbon oxidation - aromatics degradation_AHRL-200.6	4	AHRL-200.6	0.1	0	0.1	0	0	0	0	0.1	0	0	0.1	0	0	0	0	0	0	0	0	0	0.3	0	0	0	0	1.9	0	0	0	0	0	0	0	0	0	0	0	0	0	0.4	0.1	0	0	0	0	0	0
Hydrogen oxidation_AHRL-200.6	3	AHRL-200.6	0	0	0	0	0	0	0	0	0	0	0	0	0	0	0	0	0.1	0	0	0	0.4	0	0	0	0	0	0	0	0	0	0	0	0	0	0	0	0	0	0	0.6	0	0	0.5	0	0	0	0
Sulfite oxidation_AHRL-200.6	3	AHRL-200.6	0	0	0.1	0	0	0	0	0.2	0	0	0	0	0	0	0	0	0	0	0.2	0.1	0	0	0	0	0	2.6	0	0	0	0	0	0	0	0	0	0	0	0	0	0	0	0	0	0	0	0	0
Sulfate reduction_AHRL-200.6	3	AHRL-200.6	0	0	0.1	0	0	0	0	0.2	0	0	0	0	0	0	0	0	0	0	0.2	0.1	0	0	0	0	0	2.6	0	0	0	0	0	0	0	0	0	0	0	0	0	0	0	0	0	0	0	0	0
Organic carbon oxidation - amino acid utilization_AHRL-281.7	5.3	AHRL-281.7	0	0	0	0	0	0	0	0	0	0	0	0	0	0	0	0	0	0	0	0	0	0	0	0	0	0	0	0	0	0	0	0	0	0	0	0	0	0	0	0	0	0	0	0	0	0	0
Fermentation_AHRL-281.7	5.3	AHRL-281.7	0	0	0	0	0	0	0	0	0	0	0	0	0	0	0	0	0	0	0	0	0	0	0	0	0	0	0	0	0	0	0	0	0	0	0	0	0	0	0	0	0	0	0	0	0	0	0
Organic carbon oxidation - complex carbon degradation_AHRL-281.7	5.2	AHRL-281.7	0	0	0	0	0	0	0	0	0	0	0	0	0	0	0	0	0	0	0	0	0	0	0	0	0	0	0	0	0	0	0	0	0	0	0	0	0	0	0	0	0	0	0	0	0	0	0
Acetate oxidation_AHRL-281.7	4.6	AHRL-281.7	0	0	0	0	0	0	0	0	0	0	0	0	0	0	0	0	0	0	0	0	0	0	0	0	0	0	0	0	0	0	0	0	0	0	0	0	0	0	0	0	0	0	0	0	0	0	0
Organic carbon oxidation - aromatics degradation_AHRL-281.7	4.1	AHRL-281.7	0	0	0	0	0	0	0	0	0	0	0	0	0	0	0	0	0	0	0	0	0	0	0	0	0	0.1	0	0	0	0	0	0	0	0	0	0	0	0	0	0	0	0	0	0	0	0	0
Hydrogen oxidation_AHRL-281.7	4.1	AHRL-281.7	0	0	0	0	0	0	0	0	0	0	0	0	0	0	0	0	0	0	0	0	0	0	0	0	0	0	0	0	0	0	0	0	0	0	0	0	0	0	0	0	0	0	0	0	0	0	0
Iron reduction_AHRL-281.7	3.9	AHRL-281.7	0	0	0	0	0	0	0	0	0	0	0	0	0	0	0	0	0	0	0	0	0	0	0	0	0	0	0	0	0	0	0	0	0	0	0	0	0	0	0	0	0	0	0	0	0	0	0
Sulfite oxidation_AHRL-281.7	3.9	AHRL-281.7	0	0	0	0	0	0	0	0	0	0	0	0	0	0	0	0	0	0	0	0	0	0	0	0	0	0.1	0	0	0	0	0	0	0	0	0	0	0	0	0	0	0	0	0	0	0	0	0
Sulfate reduction_AHRL-281.7	3.9	AHRL-281.7	0	0	0	0	0	0	0	0	0	0	0	0	0	0	0	0	0	0	0	0	0	0	0	0	0	0.1	0	0	0	0	0	0	0	0	0	0	0	0	0	0	0	0	0	0	0	0	0
Iron oxidation:_AHRL-281.7	3.7	AHRL-281.7	0	0	0	0	0	0	0	0	0	0	0	0	0	0	0	0	0	0	0	0	0	0	0	0	0	0	0	0	0	0	0	0	0	0	0	0	0	0	0	0	0	0	0	0	0	0	0
Sulfite reduction - dsrABD_AHRL-281.7	3.6	AHRL-281.7	0	0	0	0	0	0	0	0	0	0	0	0	0	0	0	0	0	0	0	0	0	0	0	0	0	0	0	0	0	0	0	0	0	0	0	0	0	0	0	0	0	0	0	0	0	0	0
Carbon fixation - CBB cycle (Rubisco)_AHRL-281.7	3.5	AHRL-281.7	0	0	0	0	0	0	0	0	0	0	0	0	0	0	0	0	0	0	0	0	0	0	0	0	0	0	0	0	0	0	0	0	0	0	0	0	0	0	0	0	0	0	0	0	0	0	0
Hydrogen generation_AHRL-281.7	3.5	AHRL-281.7	0	0	0	0	0	0	0	0	0	0	0	0	0	0	0	0	0	0	0	0	0	0	0	0	0	0	0	0	0	0	0	0	0	0	0	0	0	0	0	0	0	0	0	0	0	0	0
Nitrite reduction - nirKS_AHRL-281.7	3.5	AHRL-281.7	0	0	0	0	0	0	0	0	0	0	0	0	0	0	0	0	0	0	0	0	0	0	0	0	0	0	0	0	0	0	0	0	0	0	0	0	0	0	0	0	0	0	0	0	0	0	0
Nitric oxide reduction_AHRL-281.7	3.5	AHRL-281.7	0	0	0	0	0	0	0	0	0	0	0	0	0	0	0	0	0	0	0	0	0	0	0	0	0	0	0	0	0	0	0	0	0	0	0	0	0	0	0	0	0	0	0	0	0	0	0
Nitrite ammonification - nirBD_AHRL-281.7	3.4	AHRL-281.7	0	0	0	0	0	0	0	0	0	0	0	0	0	0	0	0	0	0	0	0	0	0	0	0	0	0	0	0	0	0	0	0	0	0	0	0	0	0	0	0	0	0	0	0	0	0	0
Nitrate reduction - napAB_AHRL-281.7	3.3	AHRL-281.7	0	0	0	0	0	0	0	0	0	0	0	0	0	0	0	0	0	0	0	0	0	0	0	0	0	0	0	0	0	0	0	0	0	0	0	0	0	0	0	0	0	0	0	0	0	0	0
Sulfide oxidation - sqr_AHRL-281.7	3.1	AHRL-281.7	0	0	0	0	0	0	0	0	0	0	0	0	0	0	0	0	0	0	0	0	0	0	0	0	0	0	0	0	0	0	0	0	0	0	0	0	0	0	0	0	0	0	0	0	0	0	0
Organic carbon oxidation - amino acid utilization_AHRL-294.1	6.2	AHRL-294.1	0	0	0	0	0	0	0	0	0	0	0	0	0	0.1	0	0	0	0	0	0	0	0	0	0	0	0.1	0	0	0	0	0	0	0	0	0	0	0	0	0	0	0	0	0	0	0	0	0
Fermentation_AHRL-294.1	6.2	AHRL-294.1	0	0	0	0	0	0	0	0	0	0	0	0	0	0.1	0	0	0	0	0	0	0	0	0	0	0	0.1	0	0	0	0	0	0	0	0	0	0	0	0	0	0	0	0	0	0	0	0	0
Organic carbon oxidation - aromatics degradation_AHRL-294.1	5.6	AHRL-294.1	0	0	0	0	0	0	0	0	0	0	0	0	0	0	0	0	0	0	0	0	0	0	0	0	0	0.2	0	0	0	0	0	0	0	0	0	0	0	0	0	0	0	0	0	0	0	0	0
Acetate oxidation_AHRL-294.1	5.2	AHRL-294.1	0	0	0	0	0	0	0	0	0	0	0	0	0	0	0	0	0	0	0	0	0	0	0	0	0	0.2	0	0	0	0	0	0	0	0	0	0	0	0	0	0	0	0	0	0	0	0	0
Hydrogen oxidation_AHRL-294.1	4.8	AHRL-294.1	0	0	0	0	0	0	0	0	0	0	0	0	0	0	0	0	0	0	0	0	0	0	0	0	0	0	0	0	0	0	0	0	0	0	0	0	0	0	0	0	0	0	0	0	0	0	0
Sulfide oxidation - sqr_AHRL-294.1	4.7	AHRL-294.1	0	0	0	0	0	0	0	0	0	0	0	0	0	0	0	0	0	0	0	0	0	0	0	0	0	0	0	0	0	0	0	0	0	0	0	0	0	0	0	0	0	0	0	0	0	0	0
Nitric oxide reduction_AHRL-294.1	4.3	AHRL-294.1	0	0	0	0	0	0	0	0	0	0	0	0	0	0	0	0	0	0	0	0	0	0	0	0	0	0	0	0	0	0	0	0	0	0	0	0	0	0	0	0	0	0	0	0	0	0	0
Iron oxidation:_AHRL-294.1	4.3	AHRL-294.1	0	0	0	0	0	0	0	0	0	0	0	0	0	0	0	0	0	0	0	0	0	0	0	0	0	0	0	0	0	0	0	0	0	0	0	0	0	0	0	0	0	0	0	0	0	0	0
Nitrate reduction - napAB_AHRL-294.1	4.2	AHRL-294.1	0	0	0	0	0	0	0	0	0	0	0	0	0	0	0	0	0	0	0	0	0	0	0	0	0	0	0	0	0	0	0	0	0	0	0	0	0	0	0	0	0	0	0	0	0	0	0
Nitrite reduction - nirKS_AHRL-294.1	4.2	AHRL-294.1	0	0	0	0	0	0	0	0	0	0	0	0	0	0	0	0	0	0	0	0	0	0	0	0	0	0	0	0	0	0	0	0	0	0	0	0	0	0	0	0	0	0	0	0	0	0	0
Iron reduction_AHRL-294.1	4	AHRL-294.1	0	0	0	0	0	0	0	0	0	0	0	0	0	0.2	0	0	0	0	0	0	0	0	0	0	0	0	0	0	0	0	0	0	0	0	0	0	0	0	0	0	0	0	0	0	0	0	0
N2 fixation - nifDK||vnfDKG||nifH_AHRL-294.1	3.9	AHRL-294.1	0	0	0	0	0	0	0	0	0	0	0	0	0	0	0	0	0	0	0	0	0	0	0	0	0	0	0	0	0	0	0	0	0	0	0	0	0	0	0	0	0	0	0	0	0	0	0
Nitrous oxide reduction_AHRL-294.1	3.6	AHRL-294.1	0	0	0	0	0	0	0	0	0	0	0	0	0	0	0	0	0	0	0	0	0	0	0	0	0	0	0	0	0	0	0	0	0	0	0	0	0	0	0	0	0	0	0	0	0	0	0
Organic carbon oxidation - complex carbon degradation_AHRL-294.1	3.5	AHRL-294.1	0	0	0	0	0	0	0	0	0	0	0	0	0	0	0	0	0	0	0	0	0	0	0	0	0	0.2	0	0	0	0	0	0	0	0	0	0	0	0	0	0	0	0	0	0	0	0	0
Sulfite oxidation_AHRL-294.1	3.1	AHRL-294.1	0	0	0	0	0	0	0	0	0	0	0	0	0	0	0	0	0	0	0	0	0	0	0	0	0	0.3	0	0	0	0	0	0	0	0	0	0	0	0	0	0	0	0	0	0	0	0	0
Sulfate reduction_AHRL-294.1	3.1	AHRL-294.1	0	0	0	0	0	0	0	0	0	0	0	0	0	0	0	0	0	0	0	0	0	0	0	0	0	0.3	0	0	0	0	0	0	0	0	0	0	0	0	0	0	0	0	0	0	0	0	0
Fermentation_AHRL-171.3	8.3	AHRL-171.3	0	0	0	0	0	0	0	0.1	0	0	0	0.1	0	0	0	0	0	0	0	0	0	0	0	0	0.2	0.4	0	0	0	0	0	0	0	0	0	0	0	0	0	0	0	0.1	0	0	0	0	0
Organic carbon oxidation - amino acid utilization_AHRL-171.3	7.7	AHRL-171.3	0	0	0	0	0	0	0	0.1	0	0	0	0.2	0	0	0	0	0	0	0	0	0	0	0.1	0	0.2	0.4	0	0	0	0	0	0	0	0	0	0	0	0	0	0	0	0.1	0	0	0	0	0
Organic carbon oxidation - complex carbon degradation_AHRL-171.3	6.8	AHRL-171.3	0	0	0	0	0	0	0	0.1	0	0	0	0	0	0	0	0	0	0	0	0	0	0	0.1	0	0	0.5	0	0	0	0	0	0	0	0	0	0	0	0	0	0	0	0.1	0	0	0	0	0
Organic carbon oxidation - formate oxidation_AHRL-171.3	5.6	AHRL-171.3	0	0	0	0	0	0	0	0.1	0	0	0	0.2	0	0	0	0	0	0	0	0	0	0	0.1	0	0.3	0.6	0	0	0	0	0	0	0	0	0	0	0	0	0	0	0	0.2	0	0	0	0	0
Organic carbon oxidation - fatty acid degradation_AHRL-171.3	5.4	AHRL-171.3	0	0	0	0	0	0	0	0	0	0	0	0.2	0	0	0	0	0	0	0	0	0	0	0.1	0	0.3	0.6	0	0	0	0	0	0	0	0	0	0	0.1	0	0	0	0	0	0	0	0	0	0
Acetate oxidation_AHRL-171.3	5.2	AHRL-171.3	0	0	0	0	0	0	0	0.1	0	0	0	0	0	0	0	0	0	0	0	0	0	0	0	0	0	0.6	0	0	0	0	0	0	0	0	0	0	0	0	0	0	0	0.2	0	0	0	0	0
Carbon fixation - Wood-Ljungdahl pathway_AHRL-171.3	4.9	AHRL-171.3	0	0	0	0	0	0	0	0.1	0	0	0	0	0	0	0	0	0	0	0	0	0	0	0	0	0.4	0	0	0	0	0	0	0	0	0	0	0	0	0	0	0	0	0.2	0	0	0	0	0
Organic carbon oxidation - aromatics degradation_AHRL-171.3	4.3	AHRL-171.3	0	0	0	0	0	0	0	0.1	0	0	0	0.3	0	0	0	0	0	0	0	0	0	0	0	0	0.4	0.7	0	0	0	0	0	0	0	0	0	0	0	0	0	0	0	0	0	0	0	0	0
Sulfur oxidation - sdo_AHRL-171.3	4.3	AHRL-171.3	0	0	0	0	0	0	0	0	0	0	0	0	0	0	0	0	0	0	0	0	0	0	0	0	0.4	0.7	0	0	0	0	0	0	0	0	0	0	0	0	0	0	0	0	0	0	0	0	0
Hydrogen generation_AHRL-171.3	4	AHRL-171.3	0	0	0	0	0	0	0	0.1	0	0	0	0	0	0	0	0	0	0	0	0	0	0	0.1	0	0	0	0	0	0	0	0	0	0	0	0	0	0.1	0	0	0	0	0	0	0	0	0	0
Iron reduction_AHRL-171.3	4	AHRL-171.3	0	0	0	0	0	0	0	0	0	0	0	0	0	0	0	0	0	0	0	0	0	0	0	0	0.4	0	0	0	0	0	0	0	0	0	0	0	0	0	0	0	0	0.2	0	0	0	0	0
Sulfite reduction - dsrABD_AHRL-171.3	4	AHRL-171.3	0	0	0	0	0	0	0	0	0	0	0	0	0	0	0	0	0	0	0	0	0	0	0	0	0.4	0	0	0	0	0	0	0	0	0	0	0	0	0	0	0	0	0	0	0	0	0	0
Sulfite oxidation_AHRL-171.3	3.8	AHRL-171.3	0	0	0	0	0	0	0	0.2	0	0	0	0	0	0	0	0	0	0	0	0	0	0	0	0	0.5	0.8	0	0	0	0	0	0	0	0	0	0	0	0	0	0	0	0.2	0	0	0	0	0
Sulfate reduction_AHRL-171.3	3.8	AHRL-171.3	0	0	0	0	0	0	0	0.2	0	0	0	0	0	0	0	0	0	0	0	0	0	0	0	0	0.5	0.8	0	0	0	0	0	0	0	0	0	0	0	0	0	0	0	0.2	0	0	0	0	0
Hydrogen oxidation_AHRL-171.3	3.5	AHRL-171.3	0	0	0	0	0	0	0	0	0	0	0	0	0	0	0	0	0	0	0	0	0	0	0	0	0.5	0	0	0	0	0	0	0	0	0	0	0	0	0	0	0	0	0	0	0	0	0	0
N-S-08:Nitrite ammonification - nrfADH_AHRL-171.3	3.4	AHRL-171.3	0	0	0	0	0	0	0	0	0	0	0	0.4	0	0	0	0	0	0	0	0	0	0	0	0	0.5	0.9	0	0	0	0	0	0	0	0	0	0	0	0	0	0	0	0	0	0	0	0	0
Fermentation_AHRL-448.4	6.5	AHRL-448.4	0	0	0	0	0	0	0	0	0	0	0	0	0	0	0	0	0	0	0	0	0	0	0	0	0.1	0.1	0	0	0	0	0	0	0	0	0	0	0	0	0	0	0	0	0	0	0	0	0
Organic carbon oxidation - amino acid utilization_AHRL-448.4	6.4	AHRL-448.4	0	0	0	0	0	0	0	0	0	0	0	0	0	0	0	0	0	0	0	0	0	0	0	0	0.1	0.1	0	0	0	0	0	0	0	0	0	0	0	0	0	0	0	0	0	0	0	0	0
Organic carbon oxidation - complex carbon degradation_AHRL-448.4	6	AHRL-448.4	0	0	0	0	0	0	0	0	0	0	0	0	0	0	0	0	0	0	0	0	0	0	0	0	0	0.1	0	0	0	0	0	0	0	0	0	0	0	0	0	0	0	0	0	0	0	0	0
Organic carbon oxidation - fatty acid degradation_AHRL-448.4	5.6	AHRL-448.4	0	0	0	0	0	0	0	0	0	0	0	0	0	0	0	0	0	0	0	0	0	0	0	0	0.1	0.1	0	0	0	0	0	0	0	0	0	0	0	0	0	0	0	0	0	0	0	0	0
Acetate oxidation_AHRL-448.4	4.7	AHRL-448.4	0	0	0	0	0	0	0	0	0	0	0	0	0	0	0	0	0	0	0	0.1	0	0	0	0	0	0.1	0	0	0	0	0	0	0	0	0	0	0	0	0	0	0	0	0	0	0	0	0
Sulfur oxidation - sdo_AHRL-448.4	4.7	AHRL-448.4	0	0	0	0	0	0	0	0	0	0	0	0	0	0	0	0	0	0	0	0.1	0	0	0	0	0.1	0.1	0	0	0	0	0	0	0	0	0	0	0	0	0	0	0	0	0	0	0	0	0
Organic carbon oxidation - aromatics degradation_AHRL-448.4	4.3	AHRL-448.4	0	0	0	0	0	0	0	0	0	0	0	0	0	0	0	0	0	0	0	0	0	0	0	0	0.1	0.1	0	0	0	0	0	0	0	0	0	0	0	0	0	0	0	0	0	0	0	0	0
Organic carbon oxidation - formate oxidation_AHRL-448.4	4.3	AHRL-448.4	0	0	0	0	0	0	0	0	0	0	0	0	0	0	0	0	0	0	0	0	0	0	0	0	0.1	0.1	0	0	0	0	0	0	0	0	0	0	0	0	0	0	0	0	0	0	0	0	0
Nitric oxide reduction_AHRL-448.4	4.1	AHRL-448.4	0	0	0	0	0	0	0	0	0	0	0	0	0	0	0	0	0	0	0	0	0	0	0	0	0	0	0	0	0	0	0	0	0	0	0	0	0	0	0	0	0	0	0	0	0	0	0
Sulfite oxidation_AHRL-448.4	4	AHRL-448.4	0	0	0	0	0	0	0	0	0	0	0	0	0	0	0	0	0	0	0	0.1	0	0	0	0	0.1	0.1	0	0	0	0	0	0	0	0	0	0	0	0	0	0	0	0	0	0	0	0	0
Sulfate reduction_AHRL-448.4	4	AHRL-448.4	0	0	0	0	0	0	0	0	0	0	0	0	0	0	0	0	0	0	0	0.1	0	0	0	0	0.1	0.1	0	0	0	0	0	0	0	0	0	0	0	0	0	0	0	0	0	0	0	0	0
Sulfite reduction - dsrABD_AHRL-448.4	3.8	AHRL-448.4	0	0	0	0	0	0	0	0	0	0	0	0	0	0	0	0	0	0	0	0	0	0	0	0	0.1	0	0	0	0	0	0	0	0	0	0	0	0	0	0	0	0	0	0	0	0	0	0
Iron reduction_AHRL-448.4	3.5	AHRL-448.4	0	0	0	0	0	0	0	0	0	0	0	0	0	0	0	0	0	0	0	0	0	0	0	0	0.1	0	0	0	0	0	0	0	0	0	0	0	0	0	0	0	0	0	0	0	0	0	0
Hydrogen oxidation_AHRL-448.4	3.2	AHRL-448.4	0	0	0	0	0	0	0	0	0	0	0	0	0	0	0	0.1	0	0	0	0	0	0	0	0	0.1	0	0	0	0	0	0	0	0	0	0	0	0	0	0	0	0	0	0	0	0	0	0
Organic carbon oxidation - formaldehyde oxidation_AHRL-448.4	3	AHRL-448.4	0	0	0	0	0	0	0	0	0	0	0	0	0	0	0	0	0	0	0	0	0	0	0	0	0	0	0	0	0	0	0	0	0	0	0	0	0	0	0	0	0	0	0	0	0	0	0
Fermentation_AHRL-345.0	9	AHRL-345.0	0	0	0	0	0	0	0	0	0	0	0	0	0	0	0	0.2	0	0	0	2.2	0	0	0	0	0	0.1	0	0	0	0	0	0	0	0	0	0	0	0	0	0	0	0	0	0	0	0	0
Organic carbon oxidation - amino acid utilization_AHRL-345.0	8.9	AHRL-345.0	0	0	0	0	0	0	0	0	0	0	0	0	0	0	0	0.2	0	0	0	2.2	0	0	0	0	0	0.1	0	0	0	0	0	0	0	0	0	0	0	0	0	0	0	0	0	0	0	0	0
Organic carbon oxidation - complex carbon degradation_AHRL-345.0	8.1	AHRL-345.0	0	0	0	0	0	0	0	0	0	0	0	0	0	0	0	0.2	0	0	0	2.4	0	0	0	0	0	0.2	0	0	0	0	0	0	0	0	0	0	0	0	0	0	0	0	0	0	0	0	0
Organic carbon oxidation - formate oxidation_AHRL-345.0	7.6	AHRL-345.0	0	0	0	0	0	0	0	0	0	0	0	0	0	0	0	0	0	0	0	0	0	0	0	0	0	0.2	0	0	0	0	0	0	0	0	0	0	0	0	0	0	0	0	0	0	0	0	0
Organic carbon oxidation - fatty acid degradation_AHRL-345.0	7.5	AHRL-345.0	0	0	0	0	0	0	0	0	0	0	0	0	0	0	0	0	0	0	0	2.6	0	0	0	0	0	0.2	0	0	0	0	0	0	0	0	0	0	0	0	0	0	0	0	0	0	0	0	0
Sulfur oxidation - sdo_AHRL-345.0	6.8	AHRL-345.0	0	0	0	0	0	0	0	0	0	0	0	0	0	0	0	0	0	0	0	2.9	0	0	0	0	0	0.2	0	0	0	0	0	0	0	0	0	0	0	0	0	0	0	0	0	0	0	0	0
Carbon fixation - Wood-Ljungdahl pathway_AHRL-345.0	6.1	AHRL-345.0	0	0	0	0	0	0	0	0	0	0	0	0	0	0	0	0	0	0	0	3.2	0	0	0	0	0	0	0	0	0	0	0	0	0	0	0	0	0	0	0	0	0	0	0	0	0	0	0
Sulfite oxidation_AHRL-345.0	6	AHRL-345.0	0	0	0	0	0	0	0	0	0	0	0	0	0	0	0	0.3	0	0	0	3.2	0	0	0	0	0	0.2	0	0	0	0	0	0	0	0	0	0	0	0	0	0	0	0	0	0	0	0	0
Sulfate reduction_AHRL-345.0	6	AHRL-345.0	0	0	0	0	0	0	0	0	0	0	0	0	0	0	0	0.3	0	0	0	3.2	0	0	0	0	0	0.2	0	0	0	0	0	0	0	0	0	0	0	0	0	0	0	0	0	0	0	0	0
Sulfite reduction - dsrABD_AHRL-345.0	5.2	AHRL-345.0	0	0	0	0	0	0	0	0	0	0	0	0	0	0	0	0	0	0	0	0	0	0	0	0	0	0	0	0	0	0	0	0	0	0	0	0	0	0	0	0	0	0	0	0	0	0	0
Arsenate reduction_AHRL-345.0	4.7	AHRL-345.0	0	0	0	0	0	0	0	0	0	0	0	0	0	0	0	0	0	0	0	0	0	0	0	0	0	0.3	0	0	0	0	0	0	0	0	0	0	0	0	0	0	0	0	0	0	0	0	0
Nitric oxide reduction_AHRL-345.0	3.1	AHRL-345.0	0	0	0	0	0	0	0	0	0	0	0	0	0	0	0	0	0	0	0	0	0	0	0	0	0	0	0	0	0	0	0	0	0	0	0	0	0	0	0	0	0	0	0	0	0	0	0
Fermentation_OI-366.7	9.9	OI-366.7	0	0	0	0	0	0.1	0	0	0	0	0	0	0	0	0	0	0	0	0	0	0	0	0	0	0	0	0	0	0	0	0	0	0	0	0	0	0	0	0	0	0	0	0	0	0	0	0
Organic carbon oxidation - amino acid utilization_OI-366.7	9.4	OI-366.7	0	0	0	0	0	0.1	0	0	0	0	0	0	0	0	0	0	0	0	0	0	0	0	0	0	0	0	0	0	0	0	0	0	0	0	0	0	0	0	0	0	0	0	0	0	0	0	0
Organic carbon oxidation - complex carbon degradation_OI-366.7	8.9	OI-366.7	0	0	0	0	0	0	0	0	0	0	0	0	0	0	0	0	0	0	0	0	0	0	0	0	0	0	0	0	0	0	0	0	0	0	0	0	0	0	0	0	0	0	0	0	0	0	0
Hydrogen oxidation_OI-366.7	8.6	OI-366.7	0	0	0	0	0	0	0	0	0	0	0	0	0	0	0	0	0	0	0	0	0	0	0	0	0	0	0	0	0	0	0	0	0	0	0	0	0	0	0	0	0	0	0	0	0	0	0
Hydrogen generation_OI-366.7	7.9	OI-366.7	0	0	0	0	0	0.1	0	0	0	0	0	0	0	0	0	0	0	0	0	0	0	0	0	0	0	0	0	0	0	0	0	0	0	0	0	0	0	0	0	0	0	0	0	0	0	0	0
Carbon fixation - CBB cycle (Rubisco)_OI-366.7	7.5	OI-366.7	0	0	0	0	0	0	0	0	0	0	0	0	0	0	0	0	0	0	0	0	0	0	0	0	0	0	0	0	0	0	0	0	0	0	0	0	0	0	0	0	0	0	0	0	0	0	0
N2 fixation - nifDK||vnfDKG||nifH_OI-366.7	7	OI-366.7	0	0	0	0	0	0	0	0	0	0	0	0	0	0	0	0	0	0	0	0	0	0	0	0	0	0	0	0	0	0	0	0	0	0	0	0	0	0	0	0	0	0	0	0	0	0	0
Sulfide oxidation - sqr_OI-366.7	6.7	OI-366.7	0	0	0	0	0	0	0	0	0	0	0	0	0	0	0	0	0	0	0	0	0	0	0	0	0	0	0	0	0	0	0	0	0	0	0	0	0	0	0	0	0	0	0	0	0	0	0
Acetate oxidation_OI-366.7	3	OI-366.7	0	0	0	0	0	0	0	0	0	0	0	0	0	0	0	0	0	0	0	0	0	0	0	0	0	0	0	0	0	0	0	0	0	0	0	0	0	0	0	0	0	0	0	0	0	0	0
Fermentation_OI-330.5	7.9	OI-330.5	0	0	0	0	0	2.4	0	0	0	0	0	0	0	0	0	0	0	0	0	0.4	0	0	0	0	0	0	0	0	0	0	0	0	0	0	0	0	0	0	0	0	0	0	0	0	0	0	0
Organic carbon oxidation - amino acid utilization_OI-330.5	7.7	OI-330.5	0	0	0	0	0	2.4	0	0	0	0	0	0	0	0	0	0	0	0	0	0.4	0	0	0	0	0	0	0	0	0	0	0	0	0	0	0	0	0	0	0	0	0	0	0	0	0	0	0
Organic carbon oxidation - complex carbon degradation_OI-330.5	6.2	OI-330.5	0	0	0	0	0	0	0	0	0	0	0	0	0	0	0	0	0	0	0	0.6	0	0	0	0	0	0	0	0	0	0	0	0	0	0	0	0	0	0	0	0	0	0	0	0	0	0	0
Hydrogen oxidation_OI-330.5	5.6	OI-330.5	0	0	0	0	0	0	0	0	0	0	0	0	0	0	0	0	0	0	0	0	0	0	0	0	0	0	0	0	0	0	0	0	0	0	0	0	0	0	0	0	0	0	0	0	0	0	0
Organic carbon oxidation - formate oxidation_OI-330.5	5.2	OI-330.5	0	0	0	0	0	0	0	0	0	0	0	0	0	0	0	0	0	0	0	0	0	0	0	0	0	0	0	0	0	0	0	0	0	0	0	0	0	0	0	0	0	0	0	0	0	0	0
Carbon fixation - Wood-Ljungdahl pathway_OI-330.5	4.9	OI-330.5	0	0	0	0	0	0	0	0	0	0	0	0	0	0	0	0	0	0	0	0.7	0	0	0	0	0	0	0	0	0	0	0	0	0	0	0	0	0	0	0	0	0	0	0	0	0	0	0
Organic carbon oxidation - aromatics degradation_OI-330.5	4.8	OI-330.5	0	0	0	0	0	0	0	0	0	0	0	0	0	0	0	0	0	0	0	0	0	0	0	0	0	0	0	0	0	0	0	0	0	0	0	0	0	0	0	0	0	0	0	0	0	0	0
Sulfur oxidation - sdo_OI-330.5	4.5	OI-330.5	0	0	0	0	0	0	0	0	0	0	0	0	0	0	0	0	0	0	0	0.8	0	0	0	0	0	0	0	0	0	0	0	0	0	0	0	0	0	0	0	0	0	0	0	0	0	0	0
N2 fixation - nifDK||vnfDKG||nifH_OI-330.5	4.2	OI-330.5	0	0	0	0	0	0	0	0	0	0	0	0	0	0	0	0	0	0	0	0	0	0	0	0	0	0	0	0	0	0	0	0	0	0	0	0	0	0	0	0	0	0	0	0	0	0	0
Sulfite oxidation_OI-330.5	4.2	OI-330.5	0	0	0	0	0	0	0	0	0	0	0	0	0	0	0	0	0	0	0	0.8	0	0	0	0	0	0	0	0	0	0	0	0	0	0	0	0	0	0	0	0	0	0	0	0	0	0	0
Sulfate reduction_OI-330.5	4.2	OI-330.5	0	0	0	0	0	0	0	0	0	0	0	0	0	0	0	0	0	0	0	0.8	0	0	0	0	0	0	0	0	0	0	0	0	0	0	0	0	0	0	0	0	0	0	0	0	0	0	0
Organic carbon oxidation - fatty acid degradation_OI-330.5	4.1	OI-330.5	0	0	0	0	0	0	0	0	0	0	0	0	0	0	0	0	0	0	0	0.8	0	0	0	0	0	0	0	0	0	0	0	0	0	0	0	0	0	0	0	0	0	0	0	0	0	0	0
Acetate oxidation_OI-330.5	4	OI-330.5	0	0	0	0	0	0	0	0	0	0	0	0	0	0	0	0	0	0	0	0.9	0	0	0	0	0	0	0	0	0	0	0	0	0	0	0	0	0	0	0	0	0	0	0	0	0	0	0
Sulfite reduction - dsrABD_OI-330.5	3.6	OI-330.5	0	0	0	0	0	0	0	0	0	0	0	0	0	0	0	0	0	0	0	0	0	0	0	0	0	0	0	0	0	0	0	0	0	0	0	0	0	0	0	0	0	0	0	0	0	0	0
Iron reduction_OI-330.5	3.3	OI-330.5	0	0	0	0	0	0	0	0	0	0	0	0	0	0	0	0	0	0	0	0	0	0	0	0	0	0	0	0	0	0	0	0	0	0	0	0	0	0	0	0	0	0	0	0	0	0	0
Hydrogen generation_OI-330.5	3.1	OI-330.5	0	0	0	0	0	6.1	0	0	0	0	0	0	0	0	0	0	0	0	0	0	0	0	0	0	0	0	0	0	0	0	0	0	0	0	0	0	0	0	0	0	0	0	0	0	0	0	0
[truncated: 46 more columns]
