# Supplementary material for: Novel candidate taxa contribute to key metabolic processes in Fennoscandian Shield deep groundwaters
Source: ISME Commun. 2024 Sep 23;4(1):ycae113. doi: 10.1093/ismeco/ycae113 (PMC11484514; doi:10.1093/ismeco/ycae113)
Supplement: Supplementary_File_S2_ycae113 [file supplementary_file_s2_ycae113.zip]

Archive with 1 entries (1 files):
- Supplementary_File_S2_ycae113.R
