# Supplementary material for: Novel candidate taxa contribute to key metabolic processes in Fennoscandian Shield deep groundwaters
Source: ISME Commun. 2024 Sep 23;4(1):ycae113. doi: 10.1093/ismeco/ycae113 (PMC11484514; doi:10.1093/ismeco/ycae113)
Supplement: Supplementary_File_S2_ycae113 [file supplementary_file_s2_ycae113.zip › Supplementary_File_S2_ycae113.R]

#Sankey plots for both Bacteria and Archaea (Figures 1 and 2):

install.packages("remotes")
remotes::install_github("fbreitwieser/pavian")
install.packages("pavian")
pavian::runApp(port=5000)

# After runing last line, it pops ups a window in which you can upload your dataframe and choose the taxonomy levels (domain, phylum, etc.) you want them to be represented. 
#You can also choose the number of representatives in each level, which the maximum number is 25.  

######################################################################################################################################################################################

#Heatmaps (example, Figure 4):

library(tidyr)
library(dplyr)
library(pheatmap)


setwd("your_data_directory")

dataf <- modules_novelTaxa
read.csv(file="Function_novel_newCode_AHRL_Phylum_ordered.txt", header = TRUE,  sep = "\t", stringsAsFactors = T,quote = "\"'",
         dec = ".") 


dataframe <-  Function_novel_newCode_AHRL_Phylum_ordered

dataframe_matrix <- as.matrix(dataframe)


#for annotation column, 
read.csv(file="column_cluster_function_novelTaxa_newcode_AHRL_Phyla.txt", header = TRUE,  sep = "\t", stringsAsFactors = T,quote = "\"'",
         dec = ".") 

annotation_column = column_cluster_function_novelTaxa_newcode_AHRL_Phyla

#annotation color
annoCol = list(Taxonomy_level = c("Class" = "#458867",
                                  "Order" = "#A2B13E",
                                  "Family" = "#DDF2C8"))

pheatmap(dataframe_matrix,
         show_rownames=T, 
         border_color= "#D7D7D7",
         cluster_cols=F, cluster_rows=F,
         color =  c('#EBFCFC','#0E4F51'), legend_breaks = c(0,1),
         fontsize_col = 5,
         fontsize_row = 5,
         annotation_col = annotation_column,
         annotation_colors = annoCol,
         gaps_row = c(8,10,12,15,17,18,33,34,39,40,48,49,50,56,60,63,64,65),
         gaps_col = c(2,4,5,6,7,8,9,10,11,12,15,19,24,26,27,28,29,30,32,34,35,36,41,42,44,46,47,54,81,89,90,91,92,93,94,95,99,102,104,107,108,109,110),
         heatmap_legend_param = list(title = "Presence/Absence",
                                     title_gp = gpar(fontsize = 6),
                                     title_position = c("leftcenter-rot"),
                                     ncol=0))


#The same code has been applied for preparing all the heatmaps (Figures 3 and 5, and Supplementary Figures S2 and S3), just use different color codes for another ones. 

######################################################################################################################################################################################

#world map of metagenomes (Supplementary Figure S1)

library(maps)
library(dplyr)
library(tidyr)
library(ggplot2)

tabMetag <- as.matrix(read.table("input.txt", sep="\t", header=TRUE))

data_map <- tabMetag[,c(1,16,17)] #rows,columns
dataframe_map <- as.data.frame(data_map)
dataframe_map$Longitud <- as.numeric(dataframe_map$Longitud)
dataframe_map$Latitud <- as.numeric(dataframe_map$Latitud)

world <- map_data('world')

pdf(file="ouput.pdf")
ggplot() + theme_classic() + theme_void() + theme(legend.position = "none") +
  geom_map(data = world, map = world,
           aes(map_id = region),
           fill = "#dddddd", color = "#bebebe", size = 0.3) +
  geom_point(data = dataframe_map, aes(x = Longitud, y = Latitud, color = "red"), size= 2) +
  coord_map(xlim = c(-180, 180), ylim = c(-90, 90))
dev.off()


##############################################################################################################################################################

#Balloonplot (Supplementary Figure S4) 

library(ggpubr)

setwd("your_data_directory")

read.csv(file="MW_all_Representatives.txt", header = TRUE,  sep = "\t", stringsAsFactors = T,quote = "\"'",
         dec = ".") 

ggballoonplot(MW_all_Representatives, fill = "value", color = "lightgray", 
              ggtheme = theme_bw(), font.label = list(size = 5, color = "black"), show.label = TRUE)+
  gradient_fill(c("#F5F6C7", "#3DA9B7", "#2A3B7C")) 
